# Supplementary material for: Dichlorido{[(diphenyl­phosphino)meth­yl]bis­(2-methyl­phen­yl)phosphine-κ2 P,P′}palladium(II)
Source: Acta Crystallogr Sect E Struct Rep Online. 2009 Sep 19;65(Pt 10):m1233–4. doi: 10.1107/S1600536809036678 (PMC2970390; doi:10.1107/S1600536809036678)
Supplement: Supplementary file 2 [file e-65-m1233-Isup2.hkl]

# 
# h,k,l, Fc-squared, Fo-squared, sigma(Fo-squared) and status flag 
# 
data_I
_shelx_title ' ba11g_14 in P2(1)/c' 
_shelx_refln_list_code          4 
_shelx_F_calc_maximum      494.48 
_exptl_crystal_F_000      2384.00 
_reflns_d_resolution_high  0.8275 
 
loop_ 
 _symmetry_equiv_pos_as_xyz 
 'x, y, z' 
 '-x, y+1/2, -z+1/2' 
 '-x, -y, -z' 
 'x, -y-1/2, z-1/2' 
 
_cell_length_a    17.8761 
_cell_length_b    16.7568 
_cell_length_c    16.9407 
_cell_angle_alpha  90.000 
_cell_angle_beta   90.446 
_cell_angle_gamma  90.000 
 
_shelx_F_squared_multiplier     1.000 
 
loop_ 
 _refln_index_h 
 _refln_index_k 
 _refln_index_l 
 _refln_F_squared_calc 
 _refln_F_squared_meas 
 _refln_F_squared_sigma 
 _refln_observed_status 
   2   0   0   233940.02   251825.42   2380.32 o 
   3   0   0      253.36      208.26      9.85 o 
   4   0   0    83924.34    85843.33    850.86 o 
   5   0   0     3822.94     4013.74     67.04 o 
   6   0   0    14714.93    14536.54    212.51 o 
   7   0   0        2.56       63.15     12.09 o 
   8   0   0     7318.43     6395.52     82.44 o 
   9   0   0     8105.34     9020.02    111.17 o 
  10   0   0    14812.22    14446.51    155.09 o 
  11   0   0     1857.89     2488.94     47.74 o 
  12   0   0    20099.93    21551.90    401.35 o 
  13   0   0     2960.90     3190.30     88.34 o 
  14   0   0     4763.27     4665.71    133.62 o 
  15   0   0     2594.19     2737.43     88.83 o 
  16   0   0    13352.90    13729.47    451.88 o 
  17   0   0        6.87      322.73     64.70 o 
  18   0   0    12825.85    12890.30    289.76 o 
  19   0   0     1307.84     1457.74     80.42 o 
  20   0   0     2445.43     2895.29    113.17 o 
  21   0   0     2475.70     2493.69    108.21 o 
   1   1   0        7.22       18.91      3.58 o 
   2   1   0       31.98       78.65      4.45 o 
   3   1   0     4624.28     4191.54     33.14 o 
   4   1   0     2523.81     1986.80     22.56 o 
   5   1   0     1895.53     2583.37     28.24 o 
   6   1   0     6077.24     6917.57     60.78 o 
   7   1   0     1661.48     2208.54     28.62 o 
   8   1   0      652.42      921.32     19.71 o 
   9   1   0     7494.69     7461.17    113.94 o 
  10   1   0    13981.76    13925.00    137.37 o 
  11   1   0       10.64      175.54     18.47 o 
  12   1   0     9748.60    10045.28    104.65 o 
  13   1   0      609.36      713.38     25.56 o 
  14   1   0        4.97       22.51     15.59 o 
  15   1   0      209.94      194.56     32.53 o 
  16   1   0      819.48      806.77     40.65 o 
  17   1   0       64.84       65.72     33.33 o 
  18   1   0      151.47      209.94     35.60 o 
  19   1   0     2170.35     2146.61     70.98 o 
  20   1   0     2206.67     2373.32     72.56 o 
  21   1   0      165.73      241.10     46.98 o 
   0   2   0     7318.74     8041.42     91.97 o 
   1   2   0   233950.88   247268.58   2328.68 o 
   2   2   0     3875.04     3977.18     47.30 o 
   3   2   0    83842.40    87553.51    930.31 o 
   4   2   0    10665.16    10805.86    109.27 o 
   5   2   0    21575.89    23004.62    193.86 o 
   6   2   0      538.43      766.84     14.73 o 
   7   2   0    15085.97    13576.78    113.86 o 
   8   2   0      539.28      594.16     17.73 o 
   9   2   0    17110.60    16418.46    150.05 o 
  10   2   0     1956.69     2119.70     36.79 o 
  11   2   0    15097.96    14928.26    141.92 o 
  12   2   0        5.37      105.48     47.05 o 
  13   2   0    10607.03    10995.69    117.03 o 
  14   2   0      227.40      292.55     25.16 o 
  15   2   0     6288.30     6228.37     96.71 o 
  16   2   0     1049.20     1178.97     35.86 o 
  17   2   0    10330.58    10347.55    188.05 o 
  18   2   0     1757.37     1847.65     63.57 o 
  19   2   0     3091.29     3324.97     86.73 o 
  20   2   0     1282.18     1201.59     62.69 o 
  21   2   0     1921.18     2180.43     82.07 o 
   1   3   0     4508.95     4141.64     53.86 o 
   2   3   0        3.36       43.37     11.10 o 
   3   3   0      929.94     1299.18     33.73 o 
   4   3   0    10796.18    11533.40    125.24 o 
   5   3   0      648.85      757.40     15.27 o 
   6   3   0      998.41     1620.48     24.66 o 
   7   3   0      177.90      163.02     11.44 o 
   8   3   0        0.43       73.62     13.62 o 
   9   3   0     8793.98     8719.78     90.05 o 
  10   3   0       94.83       62.24     15.46 o 
  11   3   0    17013.59    17110.12    161.74 o 
  12   3   0      368.64      449.00     24.58 o 
  13   3   0     3085.13     3029.97     52.82 o 
  14   3   0      197.88      197.44     23.21 o 
  15   3   0      157.42      179.56     25.29 o 
  16   3   0      567.20      525.34     34.07 o 
  17   3   0      270.37      291.39     30.64 o 
  18   3   0       15.65       24.48     22.77 o 
  19   3   0      875.65      852.05     53.70 o 
  20   3   0       33.34      111.22     38.85 o 
  21   3   0     2955.85     3053.05    132.52 o 
   0   4   0     7567.50     7765.62     97.97 o 
   1   4   0   141841.41   152456.86   1179.40 o 
   2   4   0    69863.58    72204.53    721.55 o 
   3   4   0    31543.12    34431.65    352.40 o 
   4   4   0    77795.30    76955.64    820.88 o 
   5   4   0     2913.16     3174.74     43.64 o 
   6   4   0    91348.84    96110.76    776.24 o 
   7   4   0     4879.99     4668.54     50.40 o 
   8   4   0    32203.03    32813.91    268.19 o 
   9   4   0     5955.89     6295.41     67.47 o 
  10   4   0    16906.36    17432.35    169.37 o 
  11   4   0       37.08       29.22     17.81 o 
  12   4   0     9285.58     9407.77    106.91 o 
  13   4   0       19.89       23.02     17.56 o 
  14   4   0      523.32      620.64     30.56 o 
  15   4   0     1075.66     1120.31     42.13 o 
  16   4   0     2639.44     2854.79     66.74 o 
  17   4   0     1244.84     1163.69     45.72 o 
  18   4   0      295.36      365.83     33.88 o 
  19   4   0     3208.90     3070.83     73.03 o 
  20   4   0     2208.18     2221.02     67.91 o 
  21   4   0     1867.68     1824.20     76.62 o 
   1   5   0    29083.98    29938.96    248.70 o 
   2   5   0        4.38       20.23     12.12 o 
   3   5   0    31637.23    33588.52    327.69 o 
   4   5   0     1180.63     1102.35     30.79 o 
   5   5   0     3146.68     3347.21     55.64 o 
   6   5   0     1574.97     1326.58     26.11 o 
   7   5   0     1198.93     1256.43     22.38 o 
   8   5   0     8277.24     8578.46    119.09 o 
   9   5   0       16.23       38.25     13.55 o 
  10   5   0        7.63       41.47     13.54 o 
  11   5   0      680.14      659.15     24.82 o 
  12   5   0      796.66      818.84     28.82 o 
  13   5   0       99.08      118.46     20.29 o 
  14   5   0     1638.69     1781.65     48.78 o 
  15   5   0     1406.17     1470.62     48.23 o 
  16   5   0     6571.03     6529.83    106.83 o 
  17   5   0       14.65       70.85     29.32 o 
  18   5   0     2401.82     2326.68     64.87 o 
  19   5   0      475.42      600.73     40.84 o 
  20   5   0     2194.32     2282.04     70.22 o 
   0   6   0    23883.94    27500.34    364.70 o 
   1   6   0    38305.73    39132.50    310.19 o 
   2   6   0    20306.33    22499.07    190.18 o 
   3   6   0    65929.40    66352.30    670.54 o 
   4   6   0     1719.38     1870.92     61.79 o 
   5   6   0    95652.84    92926.79    993.65 o 
   6   6   0     5964.05     6349.58    111.05 o 
   7   6   0    51075.43    51969.35    492.12 o 
   8   6   0    19244.38    19226.17    191.30 o 
   9   6   0    11993.00    11781.52    109.90 o 
  10   6   0     4343.71     4381.16     61.28 o 
  11   6   0    10117.95    10064.51    102.47 o 
  12   6   0        0.78       -5.96     15.99 o 
  13   6   0     6109.76     6222.03     83.06 o 
  14   6   0     2276.02     2256.37     54.43 o 
  15   6   0     6590.83     6782.50    102.52 o 
  16   6   0     2408.96     2401.02     63.14 o 
  17   6   0      596.74      626.44     46.45 o 
  18   6   0      849.21      816.95     48.13 o 
  19   6   0      575.77      570.55     41.18 o 
  20   6   0     1279.51     1385.85     58.91 o 
   1   7   0       50.36       82.43     10.81 o 
   2   7   0    10726.86    11694.65    105.74 o 
   3   7   0     1252.55     1458.58     26.45 o 
   4   7   0     8609.80     8555.03    109.83 o 
   5   7   0     1425.75     1136.26     36.73 o 
   6   7   0     5810.75     5290.41     68.86 o 
   7   7   0     1148.65      894.91     24.67 o 
   8   7   0      666.64      822.10     23.15 o 
   9   7   0      518.54      461.37     16.34 o 
  10   7   0        9.39       57.09     12.84 o 
  11   7   0       15.84       -1.87     14.52 o 
  12   7   0       16.25       60.58     17.53 o 
  13   7   0     1621.26     1903.21     49.40 o 
  14   7   0      626.57      605.22     34.75 o 
  15   7   0    10080.82     9995.00    142.07 o 
  16   7   0      705.05      719.99     43.28 o 
  17   7   0     8076.86     8484.96    141.56 o 
  18   7   0     1149.33     1140.50     57.08 o 
  19   7   0     2198.83     2198.62     78.13 o 
  20   7   0      463.71      516.78     50.89 o 
   0   8   0    29407.07    30952.45    407.87 o 
   1   8   0     1244.37     1208.19     23.59 o 
   2   8   0    23107.71    24447.61    209.10 o 
   3   8   0     2016.65     1999.06     39.74 o 
   4   8   0    21354.95    21318.52    262.57 o 
   5   8   0     8523.18     8397.72     93.26 o 
   6   8   0    14642.07    14537.41    149.26 o 
   7   8   0       62.40      119.16     15.52 o 
   8   8   0     4299.83     4162.18     57.34 o 
   9   8   0      900.01     1010.68     22.66 o 
  10   8   0     1035.17     1014.79     29.74 o 
  11   8   0        5.85        2.01     14.60 o 
  12   8   0     3339.44     3459.95     56.92 o 
  13   8   0     2005.24     1942.91     50.81 o 
  14   8   0     6559.32     6737.04    107.89 o 
  15   8   0      490.95      514.73     35.81 o 
  16   8   0     1203.11     1407.96     60.82 o 
  17   8   0     1677.65     1707.38     66.46 o 
  18   8   0      775.53      758.30     51.29 o 
  19   8   0       78.58       87.54     44.59 o 
   1   9   0      335.82      332.35     16.21 o 
   2   9   0     2650.24     2525.36     35.15 o 
   3   9   0      291.74      256.73     11.72 o 
   4   9   0     3348.78     3397.51     43.92 o 
   5   9   0     4062.96     4040.61     55.48 o 
   6   9   0      708.88      746.44     22.97 o 
   7   9   0     2491.59     2592.09     44.34 o 
   8   9   0        9.30       12.65     11.44 o 
   9   9   0     4109.79     4044.23     52.33 o 
  10   9   0     1983.67     2011.50     35.51 o 
  11   9   0     4493.82     4486.93     75.50 o 
  12   9   0     6724.76     6576.32     91.56 o 
  13   9   0     2483.32     2318.10     55.66 o 
  14   9   0    17095.25    17340.35    248.66 o 
  15   9   0      178.39      262.41     36.17 o 
  16   9   0    10133.34     9802.93    164.13 o 
  17   9   0      748.49      625.69     52.42 o 
  18   9   0     3283.12     3295.51    101.55 o 
  19   9   0      723.40      708.94     58.43 o 
   0  10   0     2661.79     2646.45    100.17 o 
   1  10   0    17988.73    17964.76    161.09 o 
   2  10   0      266.09      250.43     22.80 o 
   3  10   0     6960.16     6662.51     71.10 o 
   4  10   0     5989.75     6105.86     67.00 o 
   5  10   0     1385.42     1298.49     28.03 o 
   6  10   0     2520.19     2668.11     53.39 o 
   7  10   0     1198.23     1189.72     27.76 o 
   8  10   0     1689.39     1716.84     33.92 o 
   9  10   0     1817.91     1693.69     40.97 o 
  10  10   0      487.67      539.49     28.41 o 
  11  10   0       70.27      105.44     20.54 o 
  12  10   0       35.68       32.25     19.03 o 
  13  10   0      373.51      502.30     33.67 o 
  14  10   0        0.83       13.28     29.33 o 
  15  10   0      206.97      312.70     39.60 o 
  16  10   0      807.15      791.49     55.42 o 
  17  10   0     3015.04     3322.82     98.97 o 
  18  10   0      852.88      918.43     65.05 o 
   1  11   0      543.87      683.79     24.31 o 
   2  11   0       51.79      191.58     15.61 o 
   3  11   0     1861.96     1942.66     34.25 o 
   4  11   0        9.02      107.78     13.20 o 
   5  11   0      149.44      264.93     14.23 o 
   6  11   0     3991.33     3960.20     61.13 o 
   7  11   0     2030.30     2237.62     42.67 o 
   8  11   0     9197.54     9402.00    114.14 o 
   9  11   0      235.42      233.03     19.94 o 
  10  11   0     4793.65     4611.90     82.21 o 
  11  11   0     6188.69     5789.87     85.70 o 
  12  11   0     4275.54     4280.67     73.92 o 
  13  11   0     9536.10     9216.53    143.49 o 
  14  11   0      381.86      280.14     34.86 o 
  15  11   0     4228.64     4065.08    103.96 o 
  16  11   0       20.24       22.16     36.08 o 
  17  11   0     3044.18     3036.21    104.82 o 
  18  11   0       70.18        5.25     45.88 o 
   0  12   0     1021.95     1184.54     46.69 o 
   1  12   0      846.87      780.86     33.75 o 
   2  12   0     2535.59     2531.95     65.15 o 
   3  12   0      653.61      566.66     29.96 o 
   4  12   0     1133.32     1070.97     27.88 o 
   5  12   0      837.02      861.52     23.34 o 
   6  12   0     1455.75     1370.01     29.81 o 
   7  12   0     1428.36     1364.28     34.29 o 
   8  12   0     2098.07     2082.70     51.52 o 
   9  12   0      228.41      214.10     21.59 o 
  10  12   0        3.35       61.77     20.97 o 
  11  12   0       38.30       40.32     26.83 o 
  12  12   0       97.23      170.23     26.55 o 
  13  12   0       73.73       60.22     25.65 o 
  14  12   0      535.30      549.78     52.43 o 
  15  12   0        6.23      -16.28     31.25 o 
  16  12   0     2156.45     2216.53    134.57 o 
  17  12   0      127.94      102.17     42.67 o 
   1  13   0      516.13      532.61     27.45 o 
   2  13   0     2717.58     2562.71     63.06 o 
   3  13   0      421.54      476.19     25.65 o 
   4  13   0       23.05        2.09     20.42 o 
   5  13   0     4109.60     4014.25     62.77 o 
   6  13   0     1492.29     1614.86     37.35 o 
   7  13   0    14083.85    14247.30    167.24 o 
   8  13   0      775.14      879.29     31.97 o 
   9  13   0     6020.08     6033.50    159.18 o 
  10  13   0     1956.74     1879.58     45.75 o 
  11  13   0      334.69      433.85     31.43 o 
  12  13   0     2794.13     3001.40     68.61 o 
  13  13   0      373.70      465.97     37.14 o 
  14  13   0     2650.69     2614.95     76.40 o 
  15  13   0      221.19      293.32     37.81 o 
  16  13   0      915.72      840.26     52.66 o 
   0  14   0        0.62       53.62     31.73 o 
   1  14   0       35.98       41.02     22.67 o 
   2  14   0      393.46      424.23     29.40 o 
   3  14   0       61.66       48.13     19.48 o 
   4  14   0      352.42      359.84     25.56 o 
   5  14   0      270.17      247.80     26.87 o 
   6  14   0       51.30       65.30     21.33 o 
   7  14   0       62.62      103.28     21.30 o 
   8  14   0      733.97      781.47     28.75 o 
   9  14   0      196.71      297.00     27.04 o 
  10  14   0     1052.04     1088.23     43.56 o 
  11  14   0      462.40      582.47     34.66 o 
  12  14   0       26.51       54.13     26.64 o 
  13  14   0        2.15       14.39     27.77 o 
  14  14   0      137.32      107.80     39.17 o 
  15  14   0      580.34      565.83     44.70 o 
   1  15   0      119.86      255.58     29.60 o 
   2  15   0     1423.49     1469.23     48.94 o 
   3  15   0      516.03      604.82     35.33 o 
   4  15   0     1389.82     1383.04     47.43 o 
   5  15   0      117.02       74.56     25.63 o 
   6  15   0     3028.17     3032.93     79.50 o 
   7  15   0      118.36      115.51     33.22 o 
   8  15   0     7062.10     6833.42    122.17 o 
   9  15   0      187.20      235.17     28.33 o 
  10  15   0     1580.57     1589.02     53.99 o 
  11  15   0       86.18       98.96     28.60 o 
  12  15   0      793.90      929.03     58.38 o 
  13  15   0      833.36     1054.32     49.02 o 
  14  15   0       26.36       91.62     34.70 o 
   0  16   0     3624.08     3303.54    105.33 o 
   1  16   0      153.88      143.25     29.63 o 
   2  16   0     1789.57     1856.53     57.57 o 
   3  16   0      634.14      505.88     36.00 o 
   4  16   0      745.63      671.17     41.39 o 
   5  16   0      374.98      303.80     34.25 o 
   6  16   0        4.93       70.45     31.32 o 
   7  16   0      209.54      122.06     36.96 o 
   8  16   0     1947.08     1953.90     62.29 o 
   9  16   0        1.93        9.99     28.23 o 
  10  16   0      551.93      636.20     42.33 o 
  11  16   0        0.58      -10.17     29.07 o 
  12  16   0      861.90      838.92     49.68 o 
  13  16   0       11.45      -35.08     35.08 o 
   1  17   0       64.72       90.41     29.40 o 
   2  17   0      115.07      180.74     32.37 o 
   3  17   0      149.37      113.21     30.43 o 
   4  17   0        4.59       44.53     32.48 o 
   5  17   0     1700.44     1757.49     62.24 o 
   6  17   0        1.67      -23.60     29.67 o 
   7  17   0     3833.26     3713.62     88.20 o 
   8  17   0       36.77       98.43     32.57 o 
   9  17   0     2007.58     1988.78     65.71 o 
  10  17   0        1.12       66.25     32.61 o 
  11  17   0     2062.43     2079.02     72.17 o 
   0  18   0      456.10      432.75     56.75 o 
   1  18   0     5712.85     5720.27    107.89 o 
   2  18   0       10.74       32.53     31.99 o 
   3  18   0     2187.08     2044.60     69.55 o 
   4  18   0      209.15      178.76     40.52 o 
   5  18   0      684.47      733.24     47.67 o 
   6  18   0      252.50      225.04     36.38 o 
   7  18   0       93.47      187.13     41.42 o 
   8  18   0     1234.80     1386.55     59.01 o 
   9  18   0      690.62      785.42     48.83 o 
   1  19   0      367.11      617.63     44.93 o 
   2  19   0      391.92      352.13     43.18 o 
   3  19   0      228.10      324.22     42.34 o 
   4  19   0     1258.19     1369.73     62.55 o 
   5  19   0       61.23       71.29     36.01 o 
   6  19   0      614.71      800.78     51.65 o 
   7  19   0       12.18       30.52     35.98 o 
   0  20   0     2769.12     2910.71    117.09 o 
   1  20   0      210.50      169.69     41.25 o 
   2  20   0     2290.29     2193.62     77.90 o 
   3  20   0      387.40      448.60     50.73 o 
 -21   1   1      477.77      543.80     47.61 o 
 -20   1   1     2710.99     2565.38     78.84 o 
 -19   1   1      929.69     1116.56     51.06 o 
 -18   1   1     5257.16     5212.28    106.58 o 
 -17   1   1     3495.78     3375.82     81.41 o 
 -16   1   1     5141.02     5013.24     90.79 o 
 -15   1   1     2560.07     2848.79     65.98 o 
 -14   1   1     6053.83     6439.84     92.63 o 
 -13   1   1    13920.77    13702.76    162.97 o 
 -12   1   1    11572.25    10989.04    107.49 o 
 -11   1   1    11462.52    11263.06    111.59 o 
 -10   1   1    10994.13    10332.96     95.30 o 
  -9   1   1     6830.21     6626.41     68.95 o 
  -8   1   1      307.26      137.65     11.54 o 
  -7   1   1       90.28      156.13     10.31 o 
  -6   1   1     1296.99     1542.74     20.88 o 
  -5   1   1      666.49      840.59     14.13 o 
  -4   1   1     5446.28     5951.28     47.48 o 
  -3   1   1     3991.57     4406.10     39.54 o 
  -2   1   1      273.85      149.08      7.41 o 
  -1   1   1      409.72      911.20     18.54 o 
   1   1   1      101.00      239.19     18.47 o 
   2   1   1     1296.91     1703.30     28.66 o 
   3   1   1    39864.90    40840.15    275.08 o 
   4   1   1     6066.35     7391.53     59.85 o 
   5   1   1     8946.20     8587.91     71.77 o 
   6   1   1     8411.71     9258.83     73.13 o 
   7   1   1     5741.74     5584.31     49.48 o 
   8   1   1     1757.85     1974.55     28.70 o 
   9   1   1     7284.74     6723.37     68.10 o 
  10   1   1     1846.48     1883.07     35.23 o 
  11   1   1     6723.16     5967.95     70.11 o 
  12   1   1    15055.26    14125.44    138.15 o 
  13   1   1     9601.26     9278.81    157.52 o 
  14   1   1    11363.97    11298.14    128.35 o 
  15   1   1    10502.02    10566.35    122.91 o 
  16   1   1     1426.03     1644.41     92.09 o 
  17   1   1     4020.60     3799.18     86.43 o 
  18   1   1     1488.83     1521.08     59.89 o 
  19   1   1     1995.74     2211.14     94.94 o 
  20   1   1     1583.72     1527.71     64.12 o 
  21   1   1      681.66      687.42     51.79 o 
 -21   2   1       39.07      -34.63     34.63 o 
 -20   2   1      158.15      180.84     45.73 o 
 -19   2   1        6.20       56.89     42.37 o 
 -18   2   1      207.08      140.56     35.83 o 
 -17   2   1      238.76      253.96     34.71 o 
 -16   2   1       50.78      123.76     21.97 o 
 -15   2   1      253.14      203.71     24.31 o 
 -14   2   1     3979.95     3856.81     70.66 o 
 -13   2   1     1472.71     1364.86     34.83 o 
 -12   2   1      558.06      548.57     23.69 o 
 -11   2   1       13.82       47.47     14.40 o 
 -10   2   1     1324.57     1527.11     29.73 o 
  -9   2   1      486.25      457.47     17.19 o 
  -8   2   1    14501.67    14535.13    127.53 o 
  -7   2   1     4983.92     4619.20     48.14 o 
  -6   2   1      438.74      300.97     11.37 o 
  -5   2   1       20.21       87.74      8.23 o 
  -4   2   1     4260.46     5148.44     59.27 o 
  -3   2   1   108007.39   117634.84   1110.15 o 
  -2   2   1     2784.34     2992.18     34.43 o 
  -1   2   1       54.91      111.75      8.95 o 
   0   2   1     6964.43     7345.34     53.68 o 
   1   2   1    18794.04    19713.25    138.39 o 
   2   2   1     3675.83     4312.90     34.33 o 
   3   2   1    18067.34    19520.92    142.62 o 
   4   2   1     1037.46      954.41     18.97 o 
   5   2   1     4916.98     5068.82     58.61 o 
   6   2   1    16051.81    16482.12    144.69 o 
   7   2   1       24.24       43.66     11.35 o 
   8   2   1     8158.17     7820.18     80.95 o 
   9   2   1     3768.66     4159.47     53.23 o 
  10   2   1    16211.00    16593.01    154.32 o 
  11   2   1        2.35       48.89     21.19 o 
  12   2   1     1751.52     1850.52     38.29 o 
  13   2   1      216.44      161.89     19.90 o 
  14   2   1      178.20      160.26     23.31 o 
  15   2   1       47.51       77.87     24.95 o 
  16   2   1      154.19      108.81     22.44 o 
  17   2   1      278.93      239.02     23.61 o 
  18   2   1      286.40      333.53     38.83 o 
  19   2   1        7.00       -2.20     31.17 o 
  20   2   1       14.06       47.27     36.98 o 
  21   2   1       27.62      -22.65     42.56 o 
 -21   3   1     3983.82     3922.00    107.98 o 
 -20   3   1       57.71      244.88     55.78 o 
 -19   3   1    11800.36    11902.56    197.15 o 
 -18   3   1      254.96      314.67     37.33 o 
 -17   3   1     4959.04     4953.58     89.10 o 
 -16   3   1     3857.89     3864.74     75.54 o 
 -15   3   1     6013.94     5875.08     94.58 o 
 -14   3   1     2748.03     2726.09     58.60 o 
 -13   3   1      423.01      500.55     25.15 o 
 -12   3   1     2709.49     2719.99     47.74 o 
 -11   3   1    16471.78    16470.24    162.65 o 
 -10   3   1       29.33        8.66     13.29 o 
  -9   3   1    13902.04    13865.16    130.68 o 
  -8   3   1     1264.96     1274.25     29.37 o 
  -7   3   1    30309.19    30945.59    250.77 o 
  -6   3   1    12091.73    12059.27    105.65 o 
  -5   3   1    13275.03    13133.37    127.86 o 
  -4   3   1    35854.16    37816.00    453.50 o 
  -3   3   1    78907.57    80200.22    755.70 o 
  -2   3   1    17799.86    19276.31    190.32 o 
  -1   3   1    16436.91    17533.01    225.20 o 
   0   3   1     9054.22     9657.61     80.92 o 
   1   3   1     1705.58     1582.23     17.34 o 
   2   3   1      867.27      933.93     15.47 o 
   3   3   1     6424.18     7996.69    275.88 o 
   4   3   1     1069.58     1129.49     21.62 o 
   5   3   1       34.97       93.32      9.91 o 
   6   3   1    21613.20    20250.90    192.72 o 
   7   3   1       88.73      183.76     12.65 o 
   8   3   1     3931.65     4196.07     50.39 o 
   9   3   1       44.67       60.31     12.80 o 
  10   3   1     4293.86     4193.01     52.74 o 
  11   3   1     4799.29     4538.98     63.20 o 
  12   3   1        3.91        2.23     14.00 o 
  13   3   1     5009.89     5125.30     75.66 o 
  14   3   1      389.67      400.57     31.06 o 
  15   3   1      497.72      446.96     30.74 o 
  16   3   1    10469.52    10197.97    135.61 o 
  17   3   1      541.32      670.75     37.82 o 
  18   3   1     6957.38     7055.24    101.28 o 
  19   3   1      419.99      540.82     31.37 o 
  20   3   1     2811.53     2822.47    142.98 o 
  21   3   1     1969.92     2149.82     81.60 o 
 -21   4   1       61.79        3.51     42.22 o 
 -20   4   1      149.09      227.56     41.31 o 
 -19   4   1       99.14       60.82     28.20 o 
 -18   4   1        4.17       48.05     26.31 o 
 -17   4   1      285.33      277.33     31.07 o 
 -16   4   1      380.41      313.93     32.25 o 
 -15   4   1       65.59       25.48     28.17 o 
 -14   4   1       28.84       37.42     23.08 o 
 -13   4   1      197.30      214.23     20.75 o 
 -12   4   1       47.25       43.95     16.28 o 
 -11   4   1     1426.93     1585.50     35.51 o 
 -10   4   1     3934.37     3808.94     49.43 o 
  -9   4   1    24627.19    23955.96    255.54 o 
  -8   4   1     3224.48     3050.03     44.15 o 
  -7   4   1    26588.34    26009.62    238.52 o 
  -6   4   1    27889.65    28917.02    268.18 o 
  -5   4   1     6847.89     6373.72     78.87 o 
  -4   4   1    82160.02    84588.88    846.47 o 
  -3   4   1     1746.93     2005.26     34.24 o 
  -2   4   1    28572.79    30524.86    295.83 o 
  -1   4   1     6626.20     6736.30     78.97 o 
   0   4   1     6545.49     7860.93     67.35 o 
   1   4   1     4769.22     4555.69     42.46 o 
   2   4   1       50.54      110.91      7.19 o 
   3   4   1       72.92      149.91      7.96 o 
   4   4   1     3562.77     3691.82     38.11 o 
   5   4   1     7280.52     7741.01     73.62 o 
   6   4   1     2608.03     2511.19     33.82 o 
   7   4   1     5575.35     6312.64     66.85 o 
   8   4   1    12484.90    13368.00    132.18 o 
   9   4   1    29721.97    29816.12    259.86 o 
  10   4   1     4204.20     4269.30     57.34 o 
  11   4   1    15013.08    14885.33    145.54 o 
  12   4   1       51.64        5.49     18.41 o 
  13   4   1     1198.83     1267.88     35.62 o 
  14   4   1      629.84      559.32     29.01 o 
  15   4   1       16.80       24.22     23.36 o 
  16   4   1      291.10      238.60     31.36 o 
  17   4   1        6.45       49.77     29.19 o 
  18   4   1        9.79       16.56     26.50 o 
  19   4   1        0.86      -27.44     27.44 o 
  20   4   1      104.73      101.53     27.74 o 
  21   4   1       18.22       81.01     48.35 o 
 -20   5   1     7427.62     7339.36    129.99 o 
 -19   5   1      342.00      344.56     39.14 o 
 -18   5   1    10115.40     9870.58    145.45 o 
 -17   5   1       20.19       65.79     27.27 o 
 -16   5   1     3921.18     3934.32     79.43 o 
 -15   5   1     1167.77     1080.85     41.12 o 
 -14   5   1     1180.22     1162.71     49.81 o 
 -13   5   1      939.56      845.81     30.77 o 
 -12   5   1      753.79      812.08     27.61 o 
 -11   5   1       61.66       85.03     14.34 o 
 -10   5   1     2341.59     2389.07     42.66 o 
  -9   5   1      498.23      509.58     22.91 o 
  -8   5   1    16057.68    15600.73    177.15 o 
  -7   5   1     4915.16     5093.81    106.31 o 
  -6   5   1    19856.46    20135.57    225.17 o 
  -5   5   1     2839.98     2515.32     69.56 o 
  -4   5   1    43067.20    42248.38    463.07 o 
  -3   5   1    10340.14    11451.25    123.76 o 
  -2   5   1     3433.99     4238.18     58.57 o 
  -1   5   1    19324.10    19013.52    168.33 o 
   0   5   1     1610.85     1584.77     21.22 o 
   1   5   1    21813.06    23813.26    192.46 o 
   2   5   1     9744.42     9448.52     75.80 o 
   3   5   1      240.63      289.43     11.53 o 
   4   5   1     2104.13     2300.30     29.83 o 
   5   5   1    27993.73    28712.43    328.68 o 
   6   5   1     2596.09     2724.97     35.88 o 
   7   5   1    49496.33    50340.86    570.38 o 
   8   5   1      945.82      927.34     31.29 o 
   9   5   1    14481.59    14030.09    198.70 o 
  10   5   1     1169.70     1227.90     48.69 o 
  11   5   1      661.79      797.96     27.35 o 
  12   5   1      721.42      744.82     27.83 o 
  13   5   1       43.79       49.01     20.88 o 
  14   5   1        9.92       -3.56     21.56 o 
  15   5   1     6503.66     6347.04    102.67 o 
  16   5   1        5.85       30.39     25.71 o 
  17   5   1     2139.24     2032.50     59.66 o 
  18   5   1      295.42      250.08     34.47 o 
  19   5   1     4509.99     4360.77    108.73 o 
  20   5   1      635.69      764.29     45.38 o 
 -20   6   1      122.16      139.73     34.93 o 
 -19   6   1        0.14       -7.81     28.99 o 
 -18   6   1       51.38       11.39     32.73 o 
 -17   6   1      424.67      384.54     37.56 o 
 -16   6   1      198.08      268.95     30.84 o 
 -15   6   1     1941.49     2032.05     56.03 o 
 -14   6   1      168.61      268.87     28.21 o 
 -13   6   1     1736.82     1703.88     41.32 o 
 -12   6   1      345.10      341.34     23.39 o 
 -11   6   1       37.86       34.52     16.06 o 
 -10   6   1     2130.89     1916.66     35.34 o 
  -9   6   1      887.93     1055.74     23.91 o 
  -8   6   1     3798.74     3944.06     59.93 o 
  -7   6   1     4336.85     4356.59     69.54 o 
  -6   6   1       59.67      136.95     19.24 o 
  -5   6   1    27394.38    27819.83    282.09 o 
  -4   6   1      253.15      408.87     21.18 o 
  -3   6   1    21264.83    20955.88    213.55 o 
  -2   6   1      881.91      935.57     24.47 o 
  -1   6   1      983.14      915.61     17.29 o 
   0   6   1      205.14      268.58     10.63 o 
   1   6   1     6000.64     5863.92     60.86 o 
   2   6   1    22712.71    20924.72    173.67 o 
   3   6   1    13206.15    14114.19    115.37 o 
   4   6   1     5740.82     5161.85     52.55 o 
   5   6   1     5642.89     5687.65     61.71 o 
   6   6   1    16690.08    16978.77    150.30 o 
   7   6   1    20354.88    20961.71    242.15 o 
   8   6   1    23574.49    23792.91    208.27 o 
   9   6   1      229.37      213.54     17.58 o 
  10   6   1    15875.59    16245.25    147.56 o 
  11   6   1      278.90      303.07     20.49 o 
  12   6   1     2607.74     2350.56     55.27 o 
  13   6   1       43.84        9.28     20.53 o 
  14   6   1     9029.35     9041.59    122.13 o 
  15   6   1      112.48      138.46     29.74 o 
  16   6   1      126.88      151.06     31.78 o 
  17   6   1      337.36      442.80     39.34 o 
  18   6   1      192.17      184.59     38.39 o 
  19   6   1      795.35      796.71     53.79 o 
  20   6   1        0.69       36.45     38.30 o 
 -20   7   1      224.42      281.73     43.78 o 
 -19   7   1     2303.04     2341.27     79.74 o 
 -18   7   1      870.74      858.78     52.01 o 
 -17   7   1     3948.09     4080.31     91.20 o 
 -16   7   1       58.43      122.01     30.33 o 
 -15   7   1     4505.65     4494.57     87.69 o 
 -14   7   1       13.19      -24.69     24.69 o 
 -13   7   1     4309.21     4374.33     63.66 o 
 -12   7   1     1161.94     1096.79     30.91 o 
 -11   7   1     4090.99     4304.23     54.70 o 
 -10   7   1        9.10       48.90     13.96 o 
  -9   7   1    10092.97    10201.96    115.32 o 
  -8   7   1      341.91      474.97     19.70 o 
  -7   7   1    13016.84    12924.97    184.74 o 
  -6   7   1     7093.82     7699.75     99.00 o 
  -5   7   1    14519.53    13901.93    164.59 o 
  -4   7   1    10543.93    10736.37    131.39 o 
  -3   7   1     9315.46    10392.24    127.76 o 
  -2   7   1    13549.09    13924.39    129.70 o 
  -1   7   1      693.12      547.67     13.73 o 
   0   7   1      155.59      169.12     10.47 o 
   1   7   1    15430.54    15368.41    142.01 o 
   2   7   1     7820.25     8030.79     77.27 o 
   3   7   1    13079.16    13530.94    108.17 o 
   4   7   1    37750.57    40417.16    323.82 o 
   5   7   1    31441.80    32111.20    272.57 o 
   6   7   1    25773.13    25680.09    294.97 o 
   7   7   1       35.24       18.24     10.83 o 
   8   7   1    20572.55    20181.86    256.72 o 
   9   7   1        0.74       -3.28     13.37 o 
  10   7   1     7017.01     7328.44    102.86 o 
  11   7   1      863.16      782.28     33.87 o 
  12   7   1     1243.56     1269.55     36.00 o 
  13   7   1       12.57      -21.80     21.80 o 
  14   7   1     5691.25     5660.82    128.00 o 
  15   7   1        8.85      -25.69     25.69 o 
  16   7   1     1977.43     1809.33    102.78 o 
  17   7   1       73.11       49.32     42.48 o 
  18   7   1     1055.36     1030.02     57.01 o 
  19   7   1       22.68      -21.41     34.00 o 
  20   7   1     1892.18     1870.22     76.53 o 
 -19   8   1        6.79      -15.57     42.64 o 
 -18   8   1      260.10      216.50     48.26 o 
 -17   8   1       15.70      -25.09     40.34 o 
 -16   8   1     1988.41     2321.55    117.15 o 
 -15   8   1      465.15      620.49     37.57 o 
 -14   8   1     7560.19     7864.57    117.02 o 
 -13   8   1     7597.35     7869.36    127.35 o 
 -12   8   1        5.24       45.41     18.57 o 
 -11   8   1     5534.78     5554.90     68.65 o 
 -10   8   1      699.33      582.41     21.92 o 
  -9   8   1      305.30      347.82     21.18 o 
  -8   8   1      159.44      144.67     24.16 o 
  -7   8   1      634.58      590.49     32.79 o 
  -6   8   1     2624.96     2484.38     50.05 o 
  -5   8   1     2594.99     3155.10     58.98 o 
  -4   8   1    13282.06    12679.10    163.20 o 
  -3   8   1     1263.00      926.83     29.19 o 
  -2   8   1    26141.57    26550.74    225.73 o 
  -1   8   1     8464.66     7958.92     76.99 o 
   0   8   1    24425.89    23855.29    204.25 o 
   1   8   1    31058.75    32353.36    285.95 o 
   2   8   1    11826.47    11261.42    105.16 o 
   3   8   1    33701.92    33440.89    250.69 o 
   4   8   1     1901.11     1499.38     24.89 o 
   5   8   1    41859.26    41976.40    351.18 o 
   6   8   1      106.40      128.26     22.18 o 
   7   8   1     5952.27     6075.17     65.76 o 
   8   8   1      225.76      208.79     16.14 o 
   9   8   1      691.55      703.05     21.91 o 
  10   8   1     1069.08     1029.99     36.21 o 
  11   8   1      115.43      139.04     18.96 o 
  12   8   1        0.50       -8.72     21.53 o 
  13   8   1    11723.56    11779.29    148.78 o 
  14   8   1       25.71       90.30     27.40 o 
  15   8   1     8308.77     8510.74    137.14 o 
  16   8   1      343.80      440.41     41.64 o 
  17   8   1     2516.45     2648.15     80.95 o 
  18   8   1      467.81      558.18     47.69 o 
  19   8   1      222.96      265.51     43.40 o 
 -19   9   1      750.08      723.12     58.17 o 
 -18   9   1     3282.72     3478.26    103.61 o 
 -17   9   1      234.44      228.41     42.40 o 
 -16   9   1     3148.88     3143.40     91.03 o 
 -15   9   1      268.94      395.66     38.35 o 
 -14   9   1     7497.53     7157.62    120.22 o 
 -13   9   1       61.88        8.40     22.42 o 
 -12   9   1     5415.71     5568.71     76.45 o 
 -11   9   1     1653.53     1600.01     34.42 o 
 -10   9   1     5712.10     5786.47     96.70 o 
  -9   9   1      105.50      189.32     15.77 o 
  -8   9   1     3479.25     3460.26     61.55 o 
  -7   9   1     8029.44     8312.43    110.58 o 
  -6   9   1     9945.66     9441.64    118.72 o 
  -5   9   1    12427.10    12119.64    161.82 o 
  -4   9   1    14916.47    13779.64    164.30 o 
  -3   9   1      809.48      896.66     23.79 o 
  -2   9   1    17807.02    16879.97    150.01 o 
  -1   9   1        7.21      173.67     13.68 o 
   0   9   1    11141.76    10657.76    110.74 o 
   1   9   1     1883.04     2015.99     44.59 o 
   2   9   1    12837.83    12579.38    117.23 o 
   3   9   1    27920.56    27714.69    228.05 o 
   4   9   1    13826.88    14434.99    122.89 o 
   5   9   1    20768.62    20583.82    175.46 o 
   6   9   1     5773.11     5804.49     60.81 o 
   7   9   1     5317.02     5453.32     85.92 o 
   8   9   1     1859.58     1920.45     32.52 o 
   9   9   1     1922.85     2085.00     36.33 o 
  10   9   1        2.23       48.82     15.81 o 
  11   9   1      418.96      439.75     22.95 o 
  12   9   1      106.96       54.08     21.32 o 
  13   9   1     5352.35     5448.33    102.64 o 
  14   9   1       53.30       35.09     38.22 o 
  15   9   1     5046.03     4805.64    109.72 o 
  16   9   1      287.25      318.22     39.15 o 
  17   9   1     2884.24     3041.24     99.25 o 
  18   9   1      506.32      385.30     44.56 o 
  19   9   1     1822.60     1781.94     81.28 o 
 -18  10   1       10.58       25.36     37.55 o 
 -17  10   1     2446.91     2359.12    100.97 o 
 -16  10   1      342.42      427.40     43.70 o 
 -15  10   1     3746.37     4124.59     88.24 o 
 -14  10   1     2506.87     2597.52     78.66 o 
 -13  10   1     1979.21     2059.56     60.05 o 
 -12  10   1     9149.59     9291.13    119.51 o 
 -11  10   1      276.78      363.03     26.44 o 
 -10  10   1     5567.02     5596.06     81.87 o 
  -9  10   1      404.07      524.10     22.33 o 
  -8  10   1       14.00       69.79     19.82 o 
  -7  10   1     3075.36     3298.72     63.43 o 
  -6  10   1        3.88       50.31     21.39 o 
  -5  10   1     5977.13     6144.62     92.36 o 
  -4  10   1     1894.19     1912.39     47.23 o 
  -3  10   1    16527.18    15885.37    151.77 o 
  -2  10   1    22806.90    21835.92    191.93 o 
  -1  10   1    32548.32    31982.35    273.01 o 
   0  10   1    23259.60    23731.83    230.51 o 
   1  10   1    29679.85    28846.95    275.57 o 
   2  10   1    17376.22    16665.61    151.99 o 
   3  10   1    23596.67    23150.85    195.22 o 
   4  10   1    17074.42    16466.77    145.01 o 
   5  10   1       83.07      122.44     12.42 o 
   6  10   1    10859.80    10729.08     97.56 o 
   7  10   1      531.57      502.30     18.27 o 
   8  10   1     1281.27     1229.31     27.57 o 
   9  10   1       28.90       52.15     14.73 o 
  10  10   1      464.77      395.90     21.95 o 
  11  10   1      182.00      224.84     21.53 o 
  12  10   1     4305.77     4317.30     74.61 o 
  13  10   1       91.44       86.16     26.32 o 
  14  10   1     8917.20     9109.41    142.03 o 
  15  10   1      166.17      298.83     56.68 o 
  16  10   1     8404.96     8518.56    154.47 o 
  17  10   1       38.42       51.06     40.82 o 
  18  10   1     1236.96     1214.73     73.62 o 
 -18  11   1       43.17       33.70     44.12 o 
 -17  11   1     2201.71     2213.52     88.08 o 
 -16  11   1      395.24      302.73     44.66 o 
 -15  11   1     3310.73     3245.62     94.15 o 
 -14  11   1     1328.49     1359.84     53.33 o 
 -13  11   1     3054.58     3013.06     75.35 o 
 -12  11   1      197.55      270.52     25.54 o 
 -11  11   1     2477.23     2327.51     58.98 o 
 -10  11   1      734.40      689.47     33.40 o 
  -9  11   1     1990.89     2340.37     52.81 o 
  -8  11   1     8806.73     8569.35    108.81 o 
  -7  11   1     5113.75     5046.99     81.50 o 
  -6  11   1    13631.92    13774.15    154.61 o 
  -5  11   1    14742.29    14605.74    182.87 o 
  -4  11   1     3023.57     3113.73     47.95 o 
  -3  11   1    21112.91    21416.15    190.66 o 
  -2  11   1     2199.22     2414.28     37.59 o 
  -1  11   1    11257.90    11280.75    109.82 o 
   0  11   1     2190.89     2349.13     48.33 o 
   1  11   1     3426.09     3592.00     55.12 o 
   2  11   1    18489.44    18051.80    165.26 o 
   3  11   1     9921.41    10552.69    102.18 o 
   4  11   1    28409.95    28955.59    253.73 o 
   5  11   1     6033.08     6137.03     73.27 o 
   6  11   1    14628.24    14682.08    139.24 o 
   7  11   1     4566.32     4609.01     60.87 o 
   8  11   1      582.85      652.25     24.24 o 
   9  11   1     3753.74     3610.31     57.94 o 
  10  11   1      327.82      360.44     24.09 o 
  11  11   1     1855.91     1919.02     45.24 o 
  12  11   1     4211.83     4068.01     80.11 o 
  13  11   1     1735.20     1874.41     60.01 o 
  14  11   1     3246.68     3285.39    116.19 o 
  15  11   1      242.35      195.72     49.99 o 
  16  11   1     2097.07     2101.65     80.29 o 
  17  11   1       56.49        5.94     40.35 o 
  18  11   1     1866.37     1718.72    129.09 o 
 -17  12   1        0.65       20.94     47.18 o 
 -16  12   1       22.46       24.50     36.00 o 
 -15  12   1       21.68      -27.05     27.05 o 
 -14  12   1      192.35      134.15     28.60 o 
 -13  12   1        7.22       -9.88     28.46 o 
 -12  12   1      698.51      653.04     30.23 o 
 -11  12   1      940.13      823.36     50.76 o 
 -10  12   1     6192.89     6017.06    106.77 o 
  -9  12   1     5573.46     5435.94     92.55 o 
  -8  12   1     8594.24     8277.96    114.77 o 
  -7  12   1     5231.07     5011.52     71.84 o 
  -6  12   1     8711.72     8900.56    108.90 o 
  -5  12   1     4063.65     4075.15     62.54 o 
  -4  12   1     9983.25    10172.97    105.95 o 
  -3  12   1     3090.68     3114.07     46.06 o 
  -2  12   1     5015.89     5490.85     64.86 o 
  -1  12   1     3315.20     3366.77     54.51 o 
   0  12   1     4493.35     4626.61     66.57 o 
   1  12   1     7078.13     7277.06    104.96 o 
   2  12   1     6343.44     6107.37     97.72 o 
   3  12   1     6424.09     6429.56     78.21 o 
   4  12   1     2597.22     2600.69     52.13 o 
   5  12   1     6709.83     6652.24     84.85 o 
   6  12   1      599.38      658.61     23.31 o 
   7  12   1    12457.90    12390.01    138.57 o 
   8  12   1     2401.04     2489.92     63.16 o 
   9  12   1    13026.77    13029.89    145.76 o 
  10  12   1     2816.89     2950.90     59.22 o 
  11  12   1     9168.52     8855.54    129.73 o 
  12  12   1        2.93       85.78     30.23 o 
  13  12   1     5822.65     5501.65    112.74 o 
  14  12   1       28.45       26.79     31.86 o 
  15  12   1     1762.77     1803.88     68.64 o 
  16  12   1       30.21       19.51     37.26 o 
  17  12   1      897.57     1038.96    107.96 o 
 -16  13   1     1423.40     1427.70     73.21 o 
 -15  13   1      900.30     1037.10     54.33 o 
 -14  13   1     1020.19     1112.84     61.58 o 
 -13  13   1     1567.60     1667.90     51.63 o 
 -12  13   1     3202.69     3326.32     69.38 o 
 -11  13   1     3419.56     3267.21     78.34 o 
 -10  13   1     3740.97     3917.22     97.75 o 
  -9  13   1     3771.10     3714.45     76.56 o 
  -8  13   1     3191.23     3268.36     73.85 o 
  -7  13   1     5404.51     5221.19     96.33 o 
  -6  13   1     5922.88     5671.49    130.00 o 
  -5  13   1     2729.86     2715.11     46.44 o 
  -4  13   1     5118.00     5134.01     70.34 o 
  -3  13   1    11441.67    11235.99    134.19 o 
  -2  13   1     4528.46     4639.44     71.95 o 
  -1  13   1     6757.93     6230.63     92.92 o 
   0  13   1     1306.34     1354.66     39.09 o 
   1  13   1     5510.64     5611.60     83.13 o 
   2  13   1     6177.99     6268.22     89.65 o 
   3  13   1     1265.32     1291.13     38.56 o 
   4  13   1     2921.49     3129.95     58.48 o 
   5  13   1     3453.32     3566.12     58.52 o 
   6  13   1     4956.12     5224.44     70.08 o 
   7  13   1     2294.73     2594.84     51.11 o 
   8  13   1     5736.86     5819.99     82.94 o 
   9  13   1     3666.90     3774.29     77.69 o 
  10  13   1     4979.49     4910.27    108.23 o 
  11  13   1     3944.82     4176.33     82.45 o 
  12  13   1     1398.52     1227.69     51.14 o 
  13  13   1     3194.37     3362.41     84.07 o 
  14  13   1     1962.01     1979.74     79.14 o 
  15  13   1     2207.74     2109.47     73.74 o 
  16  13   1      335.77      328.92     44.05 o 
 -15  14   1      235.83      270.66     46.68 o 
 -14  14   1      348.07      284.85     37.36 o 
 -13  14   1      137.97      128.87     29.40 o 
 -12  14   1       17.02       66.25     33.14 o 
 -11  14   1     1028.40     1115.44     40.83 o 
 -10  14   1     3333.30     3225.16     74.80 o 
  -9  14   1     3949.50     4170.33     84.13 o 
  -8  14   1     5965.48     5837.69    108.05 o 
  -7  14   1    12702.38    12710.26    163.83 o 
  -6  14   1     8735.73     8402.66    126.37 o 
  -5  14   1     4755.13     4706.51     87.65 o 
  -4  14   1     7094.47     6731.81     94.32 o 
  -3  14   1      254.88      423.45     25.68 o 
  -2  14   1      134.38      198.09     25.42 o 
  -1  14   1      798.23      894.01     42.10 o 
   0  14   1      613.70      697.10     37.58 o 
   1  14   1      180.98      202.50     25.92 o 
   2  14   1     1647.21     1997.16     53.24 o 
   3  14   1       79.61       33.19     23.55 o 
   4  14   1     3281.01     3138.58     66.76 o 
   5  14   1     4962.71     4738.55     84.15 o 
   6  14   1     6901.27     7078.26    108.35 o 
   7  14   1     4959.20     4880.69     87.27 o 
   8  14   1    10692.90    10867.70    151.35 o 
   9  14   1     4050.14     4328.15    108.85 o 
  10  14   1    11045.85    11069.18    165.28 o 
  11  14   1     1745.77     1861.11     61.00 o 
  12  14   1     1518.45     1457.68     56.94 o 
  13  14   1        5.54        9.84     32.57 o 
  14  14   1      296.19      283.98     49.71 o 
  15  14   1      336.36      425.21     52.04 o 
 -14  15   1      390.36      364.84     52.17 o 
 -13  15   1     1957.13     2044.42     69.51 o 
 -12  15   1     1985.60     1773.25     59.63 o 
 -11  15   1     2315.33     2321.08     59.13 o 
 -10  15   1     2859.05     2931.66     75.72 o 
  -9  15   1     5855.22     5642.36    102.31 o 
  -8  15   1     2636.49     2550.10     56.39 o 
  -7  15   1     6831.40     6585.99    101.18 o 
  -6  15   1     2512.06     2611.87     58.61 o 
  -5  15   1     1274.24     1087.84     45.26 o 
  -4  15   1    10973.00    10092.22    140.07 o 
  -3  15   1     1033.26     1007.63     46.70 o 
  -2  15   1    11998.90    11516.07    154.93 o 
  -1  15   1     1356.64     1278.55     45.56 o 
   0  15   1     9389.03     9188.92    132.34 o 
   1  15   1     6650.93     6469.47    104.58 o 
   2  15   1     1696.88     1939.17     55.87 o 
   3  15   1     7549.45     7429.96    120.69 o 
   4  15   1      371.37      359.67     31.69 o 
   5  15   1     3788.43     3786.40     76.59 o 
   6  15   1      432.54      447.90     37.78 o 
   7  15   1     4047.76     4078.94     87.88 o 
   8  15   1     4394.46     4343.32     92.32 o 
   9  15   1      828.20      994.78     50.33 o 
  10  15   1     2663.58     2769.18     78.03 o 
  11  15   1     1613.48     1645.46     62.47 o 
  12  15   1     2016.15     2108.18     67.29 o 
  13  15   1      255.58      174.07     35.71 o 
  14  15   1     1645.11     1936.95     72.07 o 
 -13  16   1        0.43       -9.06     32.29 o 
 -12  16   1     1989.71     1922.21     70.08 o 
 -11  16   1       35.32       -0.99     27.86 o 
 -10  16   1      922.86      990.25     50.17 o 
  -9  16   1     2102.17     2000.21     72.73 o 
  -8  16   1      863.73      925.25     43.64 o 
  -7  16   1     4076.54     3950.16     84.69 o 
  -6  16   1     3021.83     2914.54     80.92 o 
  -5  16   1     2385.46     2484.53     68.68 o 
  -4  16   1     2004.79     2066.79     63.06 o 
  -3  16   1     2464.21     2648.62     69.99 o 
  -2  16   1     5405.80     5742.05     99.59 o 
  -1  16   1     2022.03     2100.35     60.61 o 
   0  16   1      496.39      783.54     41.89 o 
   1  16   1     3721.22     4156.36     83.79 o 
   2  16   1     2951.36     3195.45     81.55 o 
   3  16   1     2653.64     2958.21     70.88 o 
   4  16   1     3137.94     3137.37     73.20 o 
   5  16   1     2980.83     2936.02    117.55 o 
   6  16   1     2557.54     2442.66     70.20 o 
   7  16   1     4236.64     4270.33     93.10 o 
   8  16   1     1126.91     1311.09     54.02 o 
   9  16   1     4386.53     4474.70    102.48 o 
  10  16   1      158.97      145.36     35.30 o 
  11  16   1     2687.90     2596.47     92.20 o 
  12  16   1        7.66        3.07     33.42 o 
  13  16   1     1492.53     1592.86     67.33 o 
 -11  17   1     6362.07     6283.43    134.50 o 
 -10  17   1     2481.57     2709.32     74.05 o 
  -9  17   1     4416.71     4536.08    125.60 o 
  -8  17   1     2536.54     2452.53     70.27 o 
  -7  17   1     1427.82     1487.62     57.16 o 
  -6  17   1     1009.95     1025.12     50.18 o 
  -5  17   1     2772.97     2615.66     77.30 o 
  -4  17   1      754.02      699.47     44.89 o 
  -3  17   1     3590.50     3773.03     88.81 o 
  -2  17   1     2986.66     3003.72     78.09 o 
  -1  17   1     4451.39     4723.17     93.19 o 
   0  17   1     1924.15     2107.65    117.87 o 
   1  17   1     2957.79     3089.81     92.05 o 
   2  17   1      621.66      638.56     40.78 o 
   3  17   1       66.70       87.23     30.00 o 
   4  17   1     1410.58     1503.53     54.12 o 
   5  17   1       17.94        5.92     30.08 o 
   6  17   1      714.16      832.97     50.11 o 
   7  17   1     3133.42     3218.33     84.54 o 
   8  17   1     1703.21     1756.74     64.58 o 
   9  17   1     1772.21     1755.84     74.62 o 
  10  17   1     2842.73     2986.39     87.41 o 
  11  17   1     1795.19     1692.60     68.46 o 
  -9  18   1      149.44      151.63     34.87 o 
  -8  18   1       80.45       71.34     31.98 o 
  -7  18   1       21.69       29.88     31.07 o 
  -6  18   1      787.17      806.45     51.42 o 
  -5  18   1       56.42       29.84     34.64 o 
  -4  18   1     3444.43     3626.22     90.07 o 
  -3  18   1      483.76      760.23     72.25 o 
  -2  18   1     4466.59     4608.98     95.58 o 
  -1  18   1     2857.83     3111.43     79.70 o 
   0  18   1     3651.16     3644.85     85.17 o 
   1  18   1     3537.88     3529.20     83.63 o 
   2  18   1     2837.31     2928.67     77.76 o 
   3  18   1     3387.11     3684.84     85.86 o 
   4  18   1     1073.21     1147.96     57.19 o 
   5  18   1     2107.99     2288.68     73.16 o 
   6  18   1     1303.28     1341.97     73.12 o 
   7  18   1        9.83       48.64     34.51 o 
   8  18   1      965.02      919.27     52.47 o 
   9  18   1        2.71       58.47     35.81 o 
  -7  19   1      106.93      104.12     44.44 o 
  -6  19   1     1279.53     1049.52     54.99 o 
  -5  19   1     1915.61     1793.07     67.89 o 
  -4  19   1     1055.01      961.02     54.99 o 
  -3  19   1     3969.84     3924.48     98.58 o 
  -2  19   1      639.52      634.52     55.92 o 
  -1  19   1     5060.35     5419.13    108.43 o 
   0  19   1     1739.82     1796.56     63.54 o 
   1  19   1       63.36      160.47     39.13 o 
   2  19   1      969.90      902.82     55.35 o 
   3  19   1        3.27       28.17     35.52 o 
   4  19   1      660.02      747.11     51.77 o 
   5  19   1       63.52       58.57     37.58 o 
   6  19   1      326.59      432.34     52.56 o 
   7  19   1      334.01      328.60     41.57 o 
  -2  20   1        3.03       59.09     41.36 o 
  -1  20   1     1567.46     1815.53     70.83 o 
   0  20   1      991.59      851.05     52.30 o 
   1  20   1      916.56     1009.00     63.78 o 
   2  20   1     1032.39     1103.96     59.72 o 
 -21   0   2      160.22      225.18     78.84 o 
 -20   0   2     2928.42     2907.67    128.43 o 
 -19   0   2     3182.69     3488.09    134.05 o 
 -18   0   2       53.41      223.16     65.35 o 
 -17   0   2    14901.29    14840.81    366.52 o 
 -16   0   2     1971.39     2407.09    141.55 o 
 -15   0   2    18345.15    19374.64    411.44 o 
 -14   0   2       88.22      107.22     65.38 o 
 -13   0   2    42908.76    44623.72    590.43 o 
 -12   0   2     5406.55     5267.42    147.67 o 
 -11   0   2    38628.61    41129.91    457.37 o 
 -10   0   2     5549.34     4832.46     76.88 o 
  -9   0   2    15735.93    14952.07    168.22 o 
  -8   0   2     3994.18     4454.57     63.89 o 
  -7   0   2     6297.54     6871.60     80.19 o 
  -6   0   2       46.93        1.35     12.59 o 
  -5   0   2    17406.30    16961.68    152.11 o 
  -4   0   2     9307.69    11692.40    107.31 o 
  -3   0   2     2620.20     2452.13     30.89 o 
  -2   0   2    14871.64    15249.31    129.80 o 
  -1   0   2   223600.59   241533.69   2073.78 o 
   0   0   2     5541.61     5552.42     66.30 o 
   1   0   2   239186.50   249626.02   2462.40 o 
   2   0   2        5.32      104.93     13.33 o 
   3   0   2   244514.11   245665.56   2578.27 o 
   4   0   2    17941.42    20907.68    278.13 o 
   5   0   2    21977.91    23022.71    257.00 o 
   6   0   2     1952.52     1614.77     58.79 o 
   7   0   2    50237.07    50708.75    548.83 o 
   8   0   2    42652.42    43179.12    477.66 o 
   9   0   2    29822.35    27819.04    317.15 o 
  10   0   2    13705.91    14530.18    178.44 o 
  11   0   2    43116.90    43444.89    452.04 o 
  12   0   2        5.86       50.20     46.97 o 
  13   0   2     8462.53     8381.01    127.10 o 
  14   0   2     3202.14     3134.63     78.81 o 
  15   0   2     9410.89     9425.78    283.86 o 
  16   0   2     1624.21     1870.88     79.72 o 
  17   0   2     4262.46     4320.51    143.54 o 
  18   0   2      448.00      585.36     66.09 o 
  19   0   2     4294.51     4432.15    246.70 o 
  20   0   2        1.73      128.14    169.99 o 
  21   0   2     1801.61     1884.04    111.04 o 
 -21   1   2     2517.45     2829.34     92.24 o 
 -20   1   2      212.13      228.48     41.44 o 
 -19   1   2       25.88       35.49     32.15 o 
 -18   1   2      338.63      358.50     38.79 o 
 -17   1   2     1155.50     1121.70     50.15 o 
 -16   1   2      909.14     1008.51     43.65 o 
 -15   1   2     1741.12     1749.49     51.83 o 
 -14   1   2      185.76      186.74     27.28 o 
 -13   1   2       35.44       76.36     19.32 o 
 -12   1   2       66.99      110.04     17.42 o 
 -11   1   2     4943.58     4767.34     59.59 o 
 -10   1   2      310.10      253.68     14.79 o 
  -9   1   2     6953.89     6802.64     63.18 o 
  -8   1   2     4618.22     4940.05     47.16 o 
  -7   1   2      784.15      968.39     20.70 o 
  -6   1   2      673.65     1013.47     20.18 o 
  -5   1   2     2382.21     2513.87     25.35 o 
  -4   1   2      274.28      323.39     13.32 o 
  -3   1   2     2091.73     2122.05     22.20 o 
  -2   1   2     4688.08     5252.96     40.44 o 
  -1   1   2      491.77      437.09      7.88 o 
   0   1   2     3639.85     3824.85     28.26 o 
   1   1   2    13940.35    15115.27    110.81 o 
   2   1   2      350.21      668.81     12.72 o 
   3   1   2     5433.12     5076.87     43.18 o 
   4   1   2     3129.12     3153.36     35.70 o 
   5   1   2      849.02     1033.94     19.65 o 
   6   1   2     7850.15     8307.80     74.41 o 
   7   1   2    12451.98    12493.45    103.35 o 
   8   1   2    11569.61    12058.18    102.36 o 
   9   1   2     7339.16     7751.13     70.36 o 
  10   1   2     2344.02     2459.64     33.28 o 
  11   1   2    19623.66    19325.44    158.60 o 
  12   1   2      698.65      566.44     29.14 o 
  13   1   2      435.13      400.68     23.75 o 
  14   1   2       55.60        0.81     28.33 o 
  15   1   2     1126.82      978.52     36.09 o 
  16   1   2      719.61      658.40     29.66 o 
  17   1   2       21.73      -21.59     30.07 o 
  18   1   2     3926.01     4032.02    100.76 o 
  19   1   2     2117.14     2082.85     75.39 o 
  20   1   2     2247.07     2236.26     76.42 o 
  21   1   2     1370.75     1532.97     67.19 o 
 -21   2   2     2599.54     2600.62     83.18 o 
 -20   2   2      767.25      931.78     52.73 o 
 -19   2   2     1860.77     1682.06     63.02 o 
 -18   2   2     3784.34     4051.74    113.62 o 
 -17   2   2     2354.38     2387.22     73.99 o 
 -16   2   2    11787.58    11785.96    170.04 o 
 -15   2   2     7449.14     7564.48    109.13 o 
 -14   2   2    19834.31    19880.40    263.77 o 
 -13   2   2     4711.55     4609.73    111.84 o 
 -12   2   2    24317.44    24434.39    244.36 o 
 -11   2   2     3996.23     4054.25     59.38 o 
 -10   2   2    23179.81    22828.19    257.75 o 
  -9   2   2      548.94      530.15     17.79 o 
  -8   2   2    10583.57    10443.15     97.63 o 
  -7   2   2     2998.45     3023.01     35.09 o 
  -6   2   2    37257.46    39027.46    306.98 o 
  -5   2   2      623.14      522.65     14.96 o 
  -4   2   2    27337.40    27734.62    224.17 o 
  -3   2   2      377.55      503.42     15.23 o 
  -2   2   2    43093.21    45220.70    409.84 o 
  -1   2   2      756.06     1059.04     21.16 o 
   0   2   2   183341.70   187020.86   1241.62 o 
   1   2   2     3577.34     3183.31     30.15 o 
   2   2   2    98328.95    98013.81    730.55 o 
   3   2   2     5671.68     4527.81     38.50 o 
   4   2   2   150420.05   152194.48   1061.24 o 
   5   2   2     5865.84     6315.02     68.44 o 
   6   2   2   130574.52   132021.48   1016.09 o 
   7   2   2     7026.21     7353.56     72.23 o 
   8   2   2    56285.49    53104.07    421.62 o 
   9   2   2     3090.15     3279.23     62.39 o 
  10   2   2    40653.47    38999.38    333.66 o 
  11   2   2      414.53      473.45     22.44 o 
  12   2   2    22795.03    22308.02    205.43 o 
  13   2   2       86.51       82.35     40.16 o 
  14   2   2     3354.56     3278.90     73.19 o 
  15   2   2      885.56      956.10     39.69 o 
  16   2   2     4963.70     4878.04     92.67 o 
  17   2   2     1078.98     1069.15     40.36 o 
  18   2   2     1870.32     1876.44     50.91 o 
  19   2   2      148.95      223.55     37.99 o 
  20   2   2     1488.61     1472.32     65.11 o 
  21   2   2      490.65      580.39     61.61 o 
 -21   3   2      303.08      474.28     65.88 o 
 -20   3   2     2828.84     2837.13     83.02 o 
 -19   3   2      559.70      615.01     48.88 o 
 -18   3   2       81.37      119.95     35.39 o 
 -17   3   2        0.48       43.96     28.57 o 
 -16   3   2     1714.49     1756.40     51.02 o 
 -15   3   2      133.13      143.76     24.65 o 
 -14   3   2     1499.17     1557.50     57.84 o 
 -13   3   2      317.49      312.80     23.21 o 
 -12   3   2      559.65      628.76     24.80 o 
 -11   3   2     2375.85     2158.92     44.02 o 
 -10   3   2     7244.98     6667.05     74.99 o 
  -9   3   2      437.19      271.33     18.71 o 
  -8   3   2    11339.81    11288.63    103.27 o 
  -7   3   2      832.95      749.48     17.83 o 
  -6   3   2      221.02      231.02     12.29 o 
  -5   3   2      753.92      702.93     23.22 o 
  -4   3   2    11391.19    12235.20    123.67 o 
  -3   3   2        6.55       48.82     12.52 o 
  -2   3   2     1022.07      699.92     16.42 o 
  -1   3   2    15868.05    17342.87    149.41 o 
   0   3   2     1423.26     1497.79     18.04 o 
   1   3   2      501.16      564.53     10.87 o 
   2   3   2     9471.76    10508.58     88.51 o 
   3   3   2     8713.17     9763.62     87.84 o 
   4   3   2     2492.15     2131.32     25.76 o 
   5   3   2     4478.98     5172.72     51.92 o 
   6   3   2     1444.96     1508.65     31.28 o 
   7   3   2     1829.39     1575.40     38.60 o 
   8   3   2    12339.76    12623.07    125.87 o 
   9   3   2     2888.09     3047.06     46.97 o 
  10   3   2     7934.71     7691.60     84.57 o 
  11   3   2     2119.89     1884.87     37.97 o 
  12   3   2     4956.23     4795.33     64.66 o 
  13   3   2      331.83      278.49     26.15 o 
  14   3   2     6089.43     5522.92     86.54 o 
  15   3   2     2492.29     2649.34     61.29 o 
  16   3   2       60.78       73.88     25.19 o 
  17   3   2     2065.45     2026.32     61.04 o 
  18   3   2      167.70       71.59     26.26 o 
  19   3   2     1089.66     1223.90     41.97 o 
  20   3   2     1257.62     1313.59     61.59 o 
  21   3   2        0.75       44.95     43.35 o 
 -21   4   2     1014.73     1293.19     61.93 o 
 -20   4   2      688.41      645.57     51.76 o 
 -19   4   2      669.42      815.68     47.24 o 
 -18   4   2     4502.38     4348.61     84.87 o 
 -17   4   2     3165.13     3454.29     73.64 o 
 -16   4   2     8894.44     8855.09    129.06 o 
 -15   4   2     2461.72     2535.02     60.47 o 
 -14   4   2    13989.31    13384.63    168.24 o 
 -13   4   2    12252.50    12201.56    137.31 o 
 -12   4   2     1976.54     2127.23     58.65 o 
 -11   4   2    13891.63    13558.18    133.12 o 
 -10   4   2     2893.68     3212.85     42.09 o 
  -9   4   2    16355.73    15686.59    138.89 o 
  -8   4   2     1066.45     1040.83     21.13 o 
  -7   4   2    29038.44    29264.78    259.67 o 
  -6   4   2    10519.86    10503.23    120.25 o 
  -5   4   2   114828.35   118532.62   1191.58 o 
  -4   4   2     9128.88     9775.31    116.28 o 
  -3   4   2    29734.26    30441.44    315.02 o 
  -2   4   2    12455.82    13943.86    130.30 o 
  -1   4   2    84455.73    87515.98    783.67 o 
   0   4   2    17536.26    19331.13    140.92 o 
   1   4   2    22384.82    21876.15    165.35 o 
   2   4   2    10583.93    12130.07     95.15 o 
   3   4   2    55887.56    55667.75    435.94 o 
   4   4   2      333.46      492.43     12.74 o 
   5   4   2   108888.02   109041.78    844.16 o 
   6   4   2       62.56       75.11     11.73 o 
   7   4   2    72113.62    69778.97    722.74 o 
   8   4   2     2967.67     2977.85     42.81 o 
   9   4   2    70840.88    69731.04    574.01 o 
  10   4   2       29.52        9.75     15.28 o 
  11   4   2    37756.77    37689.46    328.39 o 
  12   4   2     1444.31     1414.84     35.82 o 
  13   4   2     5151.19     5277.77     76.00 o 
  14   4   2      440.58      459.00     28.30 o 
  15   4   2      812.36      890.57     38.09 o 
  16   4   2      776.39      787.12     39.45 o 
  17   4   2     1549.66     1638.70     51.40 o 
  18   4   2       10.93        2.31     26.88 o 
  19   4   2      298.93      264.40     34.39 o 
  20   4   2      662.25      643.07     39.00 o 
  21   4   2     1969.91     2039.96     81.09 o 
 -20   5   2     1123.39     1187.38     52.17 o 
 -19   5   2      507.81      685.30     41.10 o 
 -18   5   2     2034.80     2163.09     61.67 o 
 -17   5   2      941.08     1060.13     44.14 o 
 -16   5   2      407.51      451.39     33.38 o 
 -15   5   2        9.15       26.83     23.65 o 
 -14   5   2     2163.99     2161.95     51.99 o 
 -13   5   2       11.40       30.94     18.03 o 
 -12   5   2      176.82      169.43     17.07 o 
 -11   5   2      195.90      179.37     15.40 o 
 -10   5   2       51.20      153.03     17.15 o 
  -9   5   2     8449.75     8711.30     84.63 o 
  -8   5   2       15.42       18.61     11.10 o 
  -7   5   2     9443.50    10022.96    122.21 o 
  -6   5   2       96.85      164.63     18.34 o 
  -5   5   2     4297.12     4384.15     66.88 o 
  -4   5   2    10001.73     9294.52    106.65 o 
  -3   5   2     1213.27     1109.42     24.95 o 
  -2   5   2     7406.04     7368.63     76.91 o 
  -1   5   2      993.35     1448.44     27.22 o 
   0   5   2      622.26      392.26      9.67 o 
   1   5   2      743.98      848.54     15.59 o 
   2   5   2     2531.50     2906.91     39.92 o 
   3   5   2     7835.69     7094.50     72.76 o 
   4   5   2     2087.51     2483.79     33.54 o 
   5   5   2    11482.92    11979.27    113.72 o 
   6   5   2       43.43       98.99     20.84 o 
   7   5   2     6327.18     6245.92     95.88 o 
   8   5   2      197.18      268.72     19.61 o 
   9   5   2     3597.59     3744.63     60.85 o 
  10   5   2     1399.35     1422.09     36.84 o 
  11   5   2       27.30       31.91     26.37 o 
  12   5   2     1073.01      982.24     30.75 o 
  13   5   2     1933.72     1840.36     46.44 o 
  14   5   2     1126.43     1106.86     40.05 o 
  15   5   2     2776.98     3042.57     65.33 o 
  16   5   2       87.11       53.05     26.72 o 
  17   5   2     2065.13     2117.47     61.29 o 
  18   5   2      105.08       85.44     29.87 o 
  19   5   2     2479.90     2521.11     74.99 o 
  20   5   2      273.70      392.99     44.34 o 
 -20   6   2      546.36      646.41     44.41 o 
 -19   6   2      125.00       52.90     29.83 o 
 -18   6   2      571.91      571.11     39.00 o 
 -17   6   2     4235.57     4437.15     87.27 o 
 -16   6   2     1576.47     1482.33     49.69 o 
 -15   6   2     4830.51     4473.77    102.06 o 
 -14   6   2     5724.95     5923.62     89.99 o 
 -13   6   2     6929.06     6827.84     86.80 o 
 -12   6   2    10257.90    10062.03    107.92 o 
 -11   6   2      131.13      157.54     14.64 o 
 -10   6   2     6602.61     6820.71     71.59 o 
  -9   6   2      341.00      197.52     14.69 o 
  -8   6   2    15219.39    14418.55    165.09 o 
  -7   6   2     2370.47     2687.11     61.69 o 
  -6   6   2    44494.81    45176.09    445.21 o 
  -5   6   2     1568.75     1312.10     35.03 o 
  -4   6   2    68404.49    70541.83    677.00 o 
  -3   6   2    24103.79    25535.40    244.25 o 
  -2   6   2    31654.50    32239.85    317.70 o 
  -1   6   2      876.28      862.67     17.17 o 
   0   6   2    15834.32    16634.97    133.46 o 
   1   6   2     9769.06    10366.42     90.76 o 
   2   6   2    30894.74    30001.45    242.82 o 
   3   6   2     9669.89     9616.32     87.50 o 
   4   6   2    33247.78    34299.53    276.88 o 
   5   6   2     1479.25     1385.65     26.45 o 
   6   6   2    36951.16    36000.82    450.71 o 
   7   6   2     1398.41     1521.27     29.79 o 
   8   6   2    21876.31    21390.25    260.22 o 
   9   6   2       35.11       72.48     16.18 o 
  10   6   2    31113.72    30879.60    297.88 o 
  11   6   2      471.86      509.19     26.18 o 
  12   6   2    14012.48    14397.81    165.36 o 
  13   6   2     1731.52     1592.95     44.05 o 
  14   6   2     4281.39     4397.59     83.03 o 
  15   6   2        0.97        5.93     24.92 o 
  16   6   2      890.83     1121.42     59.61 o 
  17   6   2      118.53       81.72     31.60 o 
  18   6   2      399.11      377.75     40.86 o 
  19   6   2      879.03     1102.78     61.10 o 
  20   6   2      660.66      698.30     55.82 o 
 -20   7   2      212.42      150.05     48.12 o 
 -19   7   2     1213.79     1226.93     63.55 o 
 -18   7   2     1486.41     1443.98     57.28 o 
 -17   7   2     2725.95     2860.76     77.02 o 
 -16   7   2     8679.72     8814.56    140.38 o 
 -15   7   2     5922.59     5960.50    105.77 o 
 -14   7   2     2948.95     2881.31     61.44 o 
 -13   7   2     5558.25     5637.54     76.84 o 
 -12   7   2     1464.52     1633.22     48.36 o 
 -11   7   2     1079.64     1143.40     26.53 o 
 -10   7   2     6040.34     6332.29     76.64 o 
  -9   7   2      205.81      266.93     22.25 o 
  -8   7   2     3598.65     3856.92     66.27 o 
  -7   7   2     1469.54     1508.41     40.33 o 
  -6   7   2     4284.94     4112.47     65.28 o 
  -5   7   2    14457.30    13705.79    153.90 o 
  -4   7   2      726.73      577.20     25.25 o 
  -3   7   2     9514.26     9208.92    106.83 o 
  -2   7   2     1004.77     1030.13     28.05 o 
  -1   7   2      638.07      518.20     18.04 o 
   0   7   2     2167.58     2944.32     36.04 o 
   1   7   2       18.03      197.42     14.71 o 
   2   7   2     1210.91     1399.28     26.22 o 
   3   7   2     1801.39     1729.71     27.25 o 
   4   7   2     6461.99     6553.15     63.93 o 
   5   7   2     4440.55     5142.38     58.32 o 
   6   7   2     7302.42     7529.32    103.95 o 
   7   7   2       16.08       53.20     18.08 o 
   8   7   2     8942.46     8852.36     91.34 o 
   9   7   2     1753.49     1599.79     33.39 o 
  10   7   2        4.51       28.66     16.67 o 
  11   7   2      321.39      423.58     24.79 o 
  12   7   2      499.77      564.93     27.30 o 
  13   7   2       74.41       77.70     24.30 o 
  14   7   2     1642.26     1801.71     54.18 o 
  15   7   2      407.15      509.59     36.51 o 
  16   7   2     6265.88     6379.81    116.91 o 
  17   7   2     3285.58     3538.87     93.91 o 
  18   7   2     4354.01     4719.91    112.65 o 
  19   7   2     1443.17     1453.96     66.48 o 
  20   7   2     3654.96     3806.80    179.72 o 
 -19   8   2      126.38       85.21     40.00 o 
 -18   8   2      584.49      463.27     49.36 o 
 -17   8   2     1514.11     1518.24     68.25 o 
 -16   8   2     1964.25     2017.05    123.97 o 
 -15   8   2     4153.83     4247.56     82.87 o 
 -14   8   2     1527.65     1446.05     45.62 o 
 -13   8   2     6581.10     6719.13     90.48 o 
 -12   8   2     2185.98     2286.15     43.88 o 
 -11   8   2     7802.78     7806.17     86.84 o 
 -10   8   2      703.64      905.08     37.40 o 
  -9   8   2    10049.67    10198.35    131.92 o 
  -8   8   2     1436.70     1650.90     45.81 o 
  -7   8   2     8772.21     8582.58    125.63 o 
  -6   8   2     2374.96     2460.81     49.90 o 
  -5   8   2     3720.26     3484.48     58.84 o 
  -4   8   2       84.51       42.94     16.02 o 
  -3   8   2    14451.05    14586.33    158.20 o 
  -2   8   2     1405.94     1570.10     28.37 o 
  -1   8   2     4013.56     3875.01     52.90 o 
   0   8   2     4431.81     4805.90     53.72 o 
   1   8   2    23022.37    23013.52    208.95 o 
   2   8   2       71.04       59.86     12.62 o 
   3   8   2    40269.12    39344.14    318.16 o 
   4   8   2     2443.30     2375.26     33.61 o 
   5   8   2    15374.78    15290.91    139.60 o 
   6   8   2     3957.01     3532.07     52.78 o 
   7   8   2     5856.77     5572.39     99.88 o 
   8   8   2       31.28       52.03     15.44 o 
   9   8   2     9620.07     9314.15    132.71 o 
  10   8   2       37.46       84.25     17.06 o 
  11   8   2     7032.59     6973.45     92.82 o 
  12   8   2      167.08      107.31     24.19 o 
  13   8   2     6365.01     6154.53     96.40 o 
  14   8   2     1098.29     1148.29     48.66 o 
  15   8   2     3133.08     3383.68     81.34 o 
  16   8   2      965.88     1021.68     50.46 o 
  17   8   2       70.80      142.99     38.14 o 
  18   8   2       23.70        9.09     36.85 o 
  19   8   2      653.49      632.61     52.65 o 
 -19   9   2      553.88      614.32     58.32 o 
 -18   9   2     1685.84     1635.38     73.19 o 
 -17   9   2     1815.96     1732.70     94.55 o 
 -16   9   2     1034.58      927.57     53.43 o 
 -15   9   2     7874.71     8298.65    135.68 o 
 -14   9   2     5342.54     5624.74    102.39 o 
 -13   9   2     9738.00     9771.58    132.34 o 
 -12   9   2     3441.52     3200.77     55.59 o 
 -11   9   2     7189.66     7103.74    108.40 o 
 -10   9   2      877.86      993.10     30.74 o 
  -9   9   2     2193.02     2174.42     51.23 o 
  -8   9   2     1125.17     1236.27     37.71 o 
  -7   9   2     2450.58     2436.71     53.19 o 
  -6   9   2      386.57      378.47     24.54 o 
  -5   9   2      393.66      486.88     25.13 o 
  -4   9   2      812.54      899.06     35.33 o 
  -3   9   2      335.87      353.97     21.28 o 
  -2   9   2     6912.68     6685.93     84.38 o 
  -1   9   2     2600.35     2831.24     39.80 o 
   0   9   2     2963.25     3240.80     55.63 o 
   1   9   2    13902.25    13474.58    138.75 o 
   2   9   2    15431.08    15470.44    142.02 o 
   3   9   2       81.68      236.09     14.94 o 
   4   9   2     9274.00     9336.25     90.02 o 
   5   9   2      479.26      631.78     21.81 o 
   6   9   2      549.95      678.38     20.46 o 
   7   9   2      820.30      837.32     22.45 o 
   8   9   2     2340.87     2338.32     39.17 o 
   9   9   2        5.32        9.83     14.22 o 
  10   9   2      552.12      521.24     23.99 o 
  11   9   2     1261.42     1351.95     43.24 o 
  12   9   2     3512.71     3370.61     73.39 o 
  13   9   2     1660.87     1640.52     53.12 o 
  14   9   2     1289.55     1360.42     52.85 o 
  15   9   2     3675.45     3618.19     86.71 o 
  16   9   2     1340.83     1421.40     57.54 o 
  17   9   2     4453.02     4269.52    105.83 o 
  18   9   2     2697.44     2604.81     95.71 o 
  19   9   2     1994.66     1877.35     76.32 o 
 -18  10   2      405.96      538.36     50.61 o 
 -17  10   2      274.97      184.49     40.68 o 
 -16  10   2      464.50      472.66     44.22 o 
 -15  10   2      167.11      114.21     30.97 o 
 -14  10   2      515.38      435.78     34.12 o 
 -13  10   2      181.51      170.70     27.06 o 
 -12  10   2      766.56      795.96     44.57 o 
 -11  10   2      385.70      450.28     29.93 o 
 -10  10   2     4072.53     4247.86     89.72 o 
  -9  10   2     1370.36     1404.74     45.45 o 
  -8  10   2     9267.66     9134.38    116.72 o 
  -7  10   2     3714.96     3610.28     67.12 o 
  -6  10   2     1726.79     1679.01     44.99 o 
  -5  10   2      493.81      562.73     31.58 o 
  -4  10   2      457.54      616.99     28.80 o 
  -3  10   2     2132.62     2342.95     37.87 o 
  -2  10   2     1087.64     1072.41     22.33 o 
  -1  10   2      266.41      409.12     16.35 o 
   0  10   2    11048.63    10676.66    103.66 o 
   1  10   2     5507.44     5164.44     68.30 o 
   2  10   2    14270.85    13831.54    130.58 o 
   3  10   2       32.44       57.62     13.99 o 
   4  10   2     7496.28     7396.35     86.18 o 
   5  10   2     2425.69     2615.89     64.16 o 
   6  10   2     4333.01     4167.98     54.93 o 
   7  10   2     1454.75     1436.85     31.20 o 
   8  10   2     3317.31     3408.76     66.73 o 
   9  10   2      811.06      905.37     30.78 o 
  10  10   2     2174.46     2135.69     45.52 o 
  11  10   2      314.33      260.72     32.34 o 
  12  10   2     4363.70     3920.12     85.48 o 
  13  10   2       20.25       -2.17     25.82 o 
  14  10   2     1442.64     1567.13     58.99 o 
  15  10   2     1515.02     1645.31     59.48 o 
  16  10   2     2749.28     3083.56     88.78 o 
  17  10   2      556.55      563.13     51.61 o 
  18  10   2     1197.43     1366.76     79.70 o 
 -18  11   2      373.06      367.30     57.33 o 
 -17  11   2     1232.67     1220.23     67.07 o 
 -16  11   2     1132.21     1224.38     58.96 o 
 -15  11   2      909.40      855.23     54.98 o 
 -14  11   2     2777.08     2647.66     69.05 o 
 -13  11   2     3826.24     3678.11     65.03 o 
 -12  11   2     2933.72     2877.17     67.39 o 
 -11  11   2     3850.37     3746.28     74.09 o 
 -10  11   2     6987.22     6523.45     97.25 o 
  -9  11   2     2018.68     2071.45     60.38 o 
  -8  11   2     1000.88     1015.47     46.01 o 
  -7  11   2      250.86      363.56     30.82 o 
  -6  11   2     5546.52     5579.24     99.43 o 
  -5  11   2       11.92       41.48     23.22 o 
  -4  11   2     3194.87     3195.64     51.90 o 
  -3  11   2      209.12      208.31     16.37 o 
  -2  11   2      154.85      229.75     19.78 o 
  -1  11   2     4083.89     4013.00     50.96 o 
   0  11   2     5073.63     4850.61     66.14 o 
   1  11   2    10592.55    10244.74    115.60 o 
   2  11   2     3701.65     3249.45     50.78 o 
   3  11   2     1287.04     1356.99     31.99 o 
   4  11   2       12.20       94.43     14.58 o 
   5  11   2      287.20      346.17     25.28 o 
   6  11   2      577.60      577.95     24.65 o 
   7  11   2     1028.48      971.68     32.41 o 
   8  11   2      581.17      487.30     24.00 o 
   9  11   2     1470.13     1465.54     38.57 o 
  10  11   2      197.81      258.83     24.63 o 
  11  11   2     3400.81     3392.80     66.60 o 
  12  11   2     4352.64     4462.58     84.30 o 
  13  11   2     3496.80     3523.62     81.49 o 
  14  11   2     2355.16     2370.82     73.69 o 
  15  11   2      589.08      745.46     77.14 o 
  16  11   2     2830.60     2690.93     91.16 o 
  17  11   2      407.35      373.08     51.71 o 
 -17  12   2      147.16      214.48     42.93 o 
 -16  12   2      325.74      328.28     39.87 o 
 -15  12   2        0.32      -28.51     48.41 o 
 -14  12   2      266.96      196.52     42.10 o 
 -13  12   2      775.91      725.55     37.13 o 
 -12  12   2      571.06      529.85     42.04 o 
 -11  12   2     2701.21     2729.79     67.46 o 
 -10  12   2     2180.89     2191.48     55.90 o 
  -9  12   2      932.08     1066.50     51.56 o 
  -8  12   2     3123.26     3059.24     87.80 o 
  -7  12   2     4384.19     4590.45    128.97 o 
  -6  12   2     1896.42     2056.97     68.11 o 
  -5  12   2      169.67      278.79     33.98 o 
  -4  12   2      622.44      552.12     26.29 o 
  -3  12   2       39.51       80.12     12.46 o 
  -2  12   2        2.16       57.76     13.12 o 
  -1  12   2      604.33      586.00     21.64 o 
   0  12   2      196.55      293.66     21.23 o 
   1  12   2      396.19      381.27     23.06 o 
   2  12   2     4892.53     4838.46     71.11 o 
   3  12   2     1232.77     1109.51     31.18 o 
   4  12   2        3.38        4.38     16.34 o 
   5  12   2      566.71      573.35     25.66 o 
   6  12   2      382.88      365.52     22.97 o 
   7  12   2      981.29      966.83     32.68 o 
   8  12   2      240.50      261.08     22.65 o 
   9  12   2      133.37      209.46     25.32 o 
  10  12   2       80.75      110.62     25.02 o 
  11  12   2     1011.44     1025.28     42.72 o 
  12  12   2        7.11       35.67     30.49 o 
  13  12   2        0.58       77.76     32.89 o 
  14  12   2      549.94      562.20     45.32 o 
  15  12   2      915.90     1146.55     63.64 o 
  16  12   2     1441.41     1303.57     69.15 o 
  17  12   2     2217.81     2380.53    114.37 o 
 -16  13   2      263.96      270.50     39.50 o 
 -15  13   2     2239.71     1916.87     65.69 o 
 -14  13   2       12.29       42.81     26.12 o 
 -13  13   2     5354.24     4882.10     92.86 o 
 -12  13   2      121.38      102.63     31.08 o 
 -11  13   2     2657.03     2634.68     69.77 o 
 -10  13   2     2092.61     2204.57     69.07 o 
  -9  13   2     2412.66     2467.86     75.91 o 
  -8  13   2     6780.16     6940.76    138.06 o 
  -7  13   2     2859.56     2838.91     65.76 o 
  -6  13   2     2698.16     2716.51     65.16 o 
  -5  13   2     3426.34     3476.73     99.80 o 
  -4  13   2     2334.02     2361.16     59.28 o 
  -3  13   2     4770.96     5016.19     71.72 o 
  -2  13   2    10036.90     9492.42    139.79 o 
  -1  13   2      341.16      377.45     24.88 o 
   0  13   2     6230.39     6109.70     87.87 o 
   1  13   2     6053.56     5726.24     85.20 o 
   2  13   2     3558.76     3325.18     58.38 o 
   3  13   2     4584.19     4332.68     93.71 o 
   4  13   2      120.94       73.43     21.02 o 
   5  13   2     1016.61     1136.82     37.24 o 
   6  13   2     2245.50     2332.88     65.89 o 
   7  13   2      819.15      775.71     34.19 o 
   8  13   2     3963.89     3792.23     87.76 o 
   9  13   2       22.56       19.64     24.14 o 
  10  13   2     1608.73     1455.99     56.39 o 
  11  13   2      401.69      456.36     40.80 o 
  12  13   2     2243.50     2348.32     69.58 o 
  13  13   2     1209.77     1258.62     55.03 o 
  14  13   2     3743.37     3781.33    113.61 o 
  15  13   2       74.66      119.47     37.80 o 
  16  13   2     1462.64     1542.27     69.32 o 
 -15  14   2      300.36      299.66     41.96 o 
 -14  14   2        0.76       11.44     30.17 o 
 -13  14   2       16.21       59.93     24.57 o 
 -12  14   2       12.20       45.47     29.99 o 
 -11  14   2     1398.57     1285.57     50.30 o 
 -10  14   2       60.71      145.04     28.91 o 
  -9  14   2     1011.53     1143.52     59.30 o 
  -8  14   2      294.20      406.02     41.98 o 
  -7  14   2     2995.08     3158.96     82.33 o 
  -6  14   2      400.36      408.14     46.07 o 
  -5  14   2      726.62      747.93     28.71 o 
  -4  14   2       42.35       61.36     18.63 o 
  -3  14   2     1098.52     1101.16     35.83 o 
  -2  14   2      100.27      134.39     22.03 o 
  -1  14   2      456.28      578.67     32.62 o 
   0  14   2       82.10      130.14     24.94 o 
   1  14   2       13.28      100.45     26.45 o 
   2  14   2      108.57      154.25     25.64 o 
   3  14   2        7.99       36.60     25.29 o 
   4  14   2      475.68      460.57     32.26 o 
   5  14   2     1439.54     1280.21     45.39 o 
   6  14   2      463.98      459.33     32.89 o 
   7  14   2      445.58      448.02     33.79 o 
   8  14   2      131.04      244.60     29.48 o 
   9  14   2      370.60      360.78     36.11 o 
  10  14   2      660.96      792.64     44.16 o 
  11  14   2      631.56      679.00     43.69 o 
  12  14   2     1263.80     1264.51     54.06 o 
  13  14   2       47.06       96.50     35.04 o 
  14  14   2        5.82       -5.25     36.72 o 
  15  14   2      224.85      198.68     49.96 o 
 -14  15   2     1367.51     1299.51     72.73 o 
 -13  15   2      189.17      194.00     30.92 o 
 -12  15   2      596.25      603.38     43.98 o 
 -11  15   2      499.53      515.53     40.01 o 
 -10  15   2     1074.19     1284.68     49.63 o 
  -9  15   2     1533.94     1544.53     55.33 o 
  -8  15   2     3566.18     3410.36     80.68 o 
  -7  15   2     1493.86     1553.72     60.45 o 
  -6  15   2     2664.28     2489.97     69.59 o 
  -5  15   2      219.25      217.37     24.81 o 
  -4  15   2     2249.39     2240.49     55.19 o 
  -3  15   2      826.43      863.29     38.34 o 
  -2  15   2      669.29      785.90     43.37 o 
  -1  15   2     4510.10     4388.97     82.61 o 
   0  15   2     1042.50     1118.61     43.76 o 
   1  15   2      854.72      926.31     41.16 o 
   2  15   2     2156.79     2263.39     60.50 o 
   3  15   2       30.90       19.97     24.23 o 
   4  15   2       12.36       68.56     28.24 o 
   5  15   2      363.57      451.36     37.31 o 
   6  15   2        1.02        4.53     26.27 o 
   7  15   2     3507.71     3482.33     83.01 o 
   8  15   2       73.48      115.58     45.10 o 
   9  15   2     1315.09     1370.71     59.48 o 
  10  15   2        7.79        9.46     32.16 o 
  11  15   2     2404.61     2128.16     90.44 o 
  12  15   2        4.39       38.74     32.47 o 
  13  15   2     1960.11     1955.79     68.85 o 
  14  15   2      102.96       60.36     37.14 o 
 -13  16   2     1057.06      995.69     74.36 o 
 -12  16   2       78.72       71.89     26.86 o 
 -11  16   2       25.32       12.68     48.86 o 
 -10  16   2      512.91      564.08     43.65 o 
  -9  16   2      190.70      188.40     25.68 o 
  -8  16   2     1680.94     1646.26     69.78 o 
  -7  16   2       66.57       53.03     24.68 o 
  -6  16   2      388.83      409.35     33.87 o 
  -5  16   2      308.45      307.63     32.96 o 
  -4  16   2      101.63       80.24     29.77 o 
  -3  16   2      151.21      146.79     33.14 o 
  -2  16   2        9.78       53.51     27.31 o 
  -1  16   2     3387.28     3626.98     85.50 o 
   0  16   2        8.14       47.81     27.67 o 
   1  16   2     4187.57     4073.58     83.08 o 
   2  16   2      358.13      458.54     36.11 o 
   3  16   2     2840.72     2728.34     69.04 o 
   4  16   2      544.10      543.07     37.93 o 
   5  16   2      158.71      167.82     31.35 o 
   6  16   2      349.48      327.01     34.56 o 
   7  16   2     1087.51      993.65     64.05 o 
   8  16   2        6.85       42.41     34.70 o 
   9  16   2     1538.20     1597.77     66.65 o 
  10  16   2       14.71       -3.60     36.06 o 
  11  16   2     1586.17     1604.22     67.60 o 
  12  16   2        1.00      -36.88     36.88 o 
  13  16   2      333.96      366.13     83.69 o 
 -11  17   2     1008.20     1090.61     78.99 o 
 -10  17   2      635.10      811.93     51.47 o 
  -9  17   2      787.19      668.37     40.29 o 
  -8  17   2      900.55      753.70     40.84 o 
  -7  17   2      964.54      872.59     48.04 o 
  -6  17   2       25.49       62.01     29.58 o 
  -5  17   2     1235.08     1311.61     54.01 o 
  -4  17   2      181.93      173.77     34.34 o 
  -3  17   2       28.19      126.98     33.07 o 
  -2  17   2      656.48      775.37     43.20 o 
  -1  17   2      402.36      471.12     38.82 o 
   0  17   2     1301.67     1336.68     52.06 o 
   1  17   2      326.30      412.88     36.97 o 
   2  17   2      624.21      579.48     40.19 o 
   3  17   2       39.98       71.11     30.23 o 
   4  17   2      741.38      769.64     43.07 o 
   5  17   2       19.83       38.07     29.27 o 
   6  17   2      697.04      792.82     65.15 o 
   7  17   2      195.66      207.39     37.02 o 
   8  17   2     2562.83     2420.91     96.88 o 
   9  17   2        8.16      -35.33     35.33 o 
  10  17   2     2682.33     2793.71     86.65 o 
  11  17   2       17.63       17.49     35.46 o 
  -9  18   2      305.70      284.28     38.67 o 
  -8  18   2       28.66       -8.67     31.49 o 
  -7  18   2      462.50      337.52     36.77 o 
  -6  18   2       35.45      -24.49     29.15 o 
  -5  18   2       10.23       -5.53     31.28 o 
  -4  18   2     1979.16     1691.26     64.19 o 
  -3  18   2       47.38       77.42     34.99 o 
  -2  18   2     5618.08     5456.64    127.74 o 
  -1  18   2      160.61      243.95     37.18 o 
   0  18   2     7799.52     7837.35    130.49 o 
   1  18   2      715.01      678.10     45.28 o 
   2  18   2     3090.18     3192.33     80.83 o 
   3  18   2      660.74      539.40     42.80 o 
   4  18   2     1062.39     1101.83     51.38 o 
   5  18   2      531.29      542.52     45.22 o 
   6  18   2      431.32      539.12     45.51 o 
   7  18   2        2.16       23.78     40.35 o 
   8  18   2      229.93      229.72     41.80 o 
   9  18   2      361.33      503.93     48.63 o 
  -7  19   2       64.34      165.18     40.31 o 
  -6  19   2      854.12      927.14     55.85 o 
  -5  19   2      338.59      475.40     44.77 o 
  -4  19   2      528.70      684.68     49.91 o 
  -3  19   2      393.70      455.87     46.82 o 
  -2  19   2        0.87      196.11     40.79 o 
  -1  19   2      250.71      217.34     41.39 o 
   0  19   2       12.95      124.25     36.23 o 
   1  19   2      304.62      324.88     40.35 o 
   2  19   2      120.63      163.96     37.08 o 
   3  19   2        8.77       -4.41     32.26 o 
   4  19   2       99.39      109.72     38.05 o 
   5  19   2       67.44       69.50     36.78 o 
   6  19   2       23.21       30.71     41.91 o 
   7  19   2     1084.33     1163.04     63.97 o 
  -2  20   2       41.38      110.35     55.75 o 
  -1  20   2     4721.13     4699.72    111.68 o 
   0  20   2      343.06      328.75     50.46 o 
   1  20   2     2330.64     2116.36     85.99 o 
   2  20   2       38.40       14.31     36.33 o 
 -21   1   3      340.59      385.78     47.76 o 
 -20   1   3      192.06      200.24     41.01 o 
 -19   1   3     1497.00     1468.08     64.48 o 
 -18   1   3     1184.94     1170.75     52.36 o 
 -17   1   3     5824.91     5562.78    106.76 o 
 -16   1   3     4748.94     4710.03     93.32 o 
 -15   1   3     3720.37     3772.32     89.21 o 
 -14   1   3     7042.80     7178.42    107.24 o 
 -13   1   3    11049.37    11005.45    141.85 o 
 -12   1   3    12400.06    12604.45    125.18 o 
 -11   1   3    19351.71    19863.76    167.32 o 
 -10   1   3    15503.36    16184.70    133.85 o 
  -9   1   3    26219.16    26872.89    208.36 o 
  -8   1   3    11391.90    11594.64     89.96 o 
  -7   1   3      933.15      843.99     16.70 o 
  -6   1   3     3217.95     3237.94     32.51 o 
  -5   1   3     5941.47     6257.57     53.09 o 
  -4   1   3     1967.35     2342.33     26.93 o 
  -3   1   3    14435.31    14964.13    109.14 o 
  -2   1   3    37728.19    38518.30    256.29 o 
  -1   1   3       27.08      206.65     20.61 o 
   0   1   3    11605.82    11270.13     91.28 o 
   1   1   3     4973.17     5999.14     48.34 o 
   2   1   3     2056.39     2617.48     34.18 o 
   3   1   3    21897.08    21757.12    171.48 o 
   4   1   3    41046.21    43977.02    335.03 o 
   5   1   3    24777.72    25859.03    211.32 o 
   6   1   3     7347.89     8348.34     76.78 o 
   7   1   3     4635.94     4088.70     48.86 o 
   8   1   3       33.71       64.16     15.02 o 
   9   1   3        0.32      -16.08     16.08 o 
  10   1   3        9.56       37.96     12.45 o 
  11   1   3     1637.47     1648.72     29.90 o 
  12   1   3      993.37      992.98     23.67 o 
  13   1   3     1704.96     1542.96     40.45 o 
  14   1   3     3628.36     3452.31     68.78 o 
  15   1   3     3075.55     2842.11     56.36 o 
  16   1   3     5743.03     5528.68     87.73 o 
  17   1   3     2156.55     1978.41     47.62 o 
  18   1   3     3203.16     3373.42    117.12 o 
  19   1   3     2035.77     2032.71     76.56 o 
  20   1   3      310.51      276.44     44.95 o 
  21   1   3     1828.57     2002.30     75.91 o 
 -21   2   3       73.74       48.92     39.54 o 
 -20   2   3      310.71      265.64     39.46 o 
 -19   2   3       60.66       -3.68     44.25 o 
 -18   2   3       39.57       58.18     35.42 o 
 -17   2   3      425.82      468.43     40.13 o 
 -16   2   3       32.30       15.73     25.70 o 
 -15   2   3       69.97      135.42     28.97 o 
 -14   2   3      569.44      566.50     28.24 o 
 -13   2   3     4377.61     4052.64     66.28 o 
 -12   2   3      387.02      332.60     19.75 o 
 -11   2   3      743.76      874.23     25.32 o 
 -10   2   3      793.29      835.32     23.42 o 
  -9   2   3     7835.03     8712.01     85.16 o 
  -8   2   3     1937.36     2212.36     35.11 o 
  -7   2   3     3236.29     3246.01     37.19 o 
  -6   2   3     1782.72     1556.38     24.57 o 
  -5   2   3       16.03      127.41      8.42 o 
  -4   2   3     3058.45     3449.09     36.29 o 
  -3   2   3      106.43      178.55     11.23 o 
  -2   2   3     2018.19     2138.75     25.61 o 
  -1   2   3     2095.97     2048.31     21.19 o 
   0   2   3     1334.87     1517.98     18.10 o 
   1   2   3    21144.38    23345.10    174.37 o 
   2   2   3    12254.52    13978.51    108.81 o 
   3   2   3     4643.48     4641.12     42.65 o 
   4   2   3     5140.13     5374.71     55.00 o 
   5   2   3     3408.03     3638.20     54.15 o 
   6   2   3      239.33      341.98     13.76 o 
   7   2   3     6944.73     7733.08     82.20 o 
   8   2   3      996.71      895.52     20.52 o 
   9   2   3    13689.94    14421.68    125.91 o 
  10   2   3       71.40      161.38     16.46 o 
  11   2   3    11999.31    11917.16    116.16 o 
  12   2   3      915.34      933.02     30.79 o 
  13   2   3     3215.36     3284.05     58.57 o 
  14   2   3      385.58      328.43     27.83 o 
  15   2   3      513.69      502.53     47.69 o 
  16   2   3      447.45      399.45     29.88 o 
  17   2   3       18.50       39.34     29.78 o 
  18   2   3      137.76      105.18     38.71 o 
  19   2   3       59.94       66.58     35.44 o 
  20   2   3        7.42      -20.91     34.11 o 
  21   2   3      152.16      139.59     44.45 o 
 -21   3   3      201.85      180.59     40.74 o 
 -20   3   3     6614.10     7078.59    133.53 o 
 -19   3   3        4.39       46.71     32.50 o 
 -18   3   3     8151.35     8210.77    138.96 o 
 -17   3   3     1795.90     1825.70     66.52 o 
 -16   3   3     6700.44     7077.03    108.21 o 
 -15   3   3     8337.81     8354.00    135.42 o 
 -14   3   3     3719.24     3600.34     90.49 o 
 -13   3   3     1132.73     1200.28     34.68 o 
 -12   3   3    15707.48    15437.53    182.39 o 
 -11   3   3        7.10       74.61     16.50 o 
 -10   3   3    21673.15    21829.92    189.51 o 
  -9   3   3     1550.05     1981.16     30.52 o 
  -8   3   3    16802.70    17395.06    147.65 o 
  -7   3   3     2718.11     2882.12     54.50 o 
  -6   3   3     6305.39     6005.23     62.57 o 
  -5   3   3    22703.87    23061.44    191.30 o 
  -4   3   3    27111.75    26317.73    236.39 o 
  -3   3   3     1065.73     1027.27     30.91 o 
  -2   3   3     2529.70     2786.52     38.20 o 
  -1   3   3      285.84      306.58     18.79 o 
   0   3   3    94810.34   102233.45    741.95 o 
   1   3   3     5251.94     5156.20     43.16 o 
   2   3   3    22426.85    22405.02    174.18 o 
   3   3   3     1350.60     1074.18     17.63 o 
   4   3   3       91.83      199.79     10.12 o 
   5   3   3     8350.01     8883.93     76.09 o 
   6   3   3        6.62       59.52     11.72 o 
   7   3   3    13431.00    12790.72    120.69 o 
   8   3   3      403.57      549.91     22.07 o 
   9   3   3    13860.08    13919.91    140.07 o 
  10   3   3     2414.56     2203.88     44.71 o 
  11   3   3      936.13      738.45     28.64 o 
  12   3   3     2569.46     2660.51     47.55 o 
  13   3   3     2030.31     1943.74     50.78 o 
  14   3   3      956.98      974.66     37.93 o 
  15   3   3     6323.51     5856.09     99.13 o 
  16   3   3      293.41      235.82     30.87 o 
  17   3   3     6111.21     6243.77    102.11 o 
  18   3   3      804.21      837.23     37.71 o 
  19   3   3     2423.22     2206.04     56.73 o 
  20   3   3     3420.03     3168.16     70.02 o 
  21   3   3      925.28      938.60     58.46 o 
 -20   4   3      143.01      134.22     38.66 o 
 -19   4   3      295.54      314.69     46.44 o 
 -18   4   3      348.35      279.19     37.30 o 
 -17   4   3        0.10       32.99     23.96 o 
 -16   4   3       52.82       33.17     25.61 o 
 -15   4   3        4.07      177.97     27.91 o 
 -14   4   3     1146.41     1179.96     40.62 o 
 -13   4   3     1933.86     2084.07     54.73 o 
 -12   4   3      153.40      189.94     18.09 o 
 -11   4   3     2477.27     2351.20     53.27 o 
 -10   4   3     6929.67     7171.77     77.06 o 
  -9   4   3     2075.06     2400.35     36.00 o 
  -8   4   3    17628.31    17246.12    143.47 o 
  -7   4   3      808.92      801.21     19.66 o 
  -6   4   3     5133.81     5482.51     70.19 o 
  -5   4   3    11719.64    12524.52    130.82 o 
  -4   4   3     2329.77     2291.95     40.69 o 
  -3   4   3    28748.27    30095.48    267.80 o 
  -2   4   3     1162.91     1281.75     22.53 o 
  -1   4   3    18364.12    19387.60    159.90 o 
   0   4   3    18448.28    20283.31    149.31 o 
   1   4   3     3530.85     3487.08     37.16 o 
   2   4   3     7885.75     7673.80     62.15 o 
   3   4   3      329.32      292.34      9.36 o 
   4   4   3     1503.59     1457.87     22.28 o 
   5   4   3     5897.28     5935.76     63.32 o 
   6   4   3       18.49       34.38     12.47 o 
   7   4   3     4184.47     4156.05     55.37 o 
   8   4   3    16459.96    16828.88    162.10 o 
   9   4   3     1304.12     1196.01     31.06 o 
  10   4   3    21570.96    20650.48    197.96 o 
  11   4   3      723.31      734.01     27.19 o 
  12   4   3    15327.72    15631.87    153.98 o 
  13   4   3      196.97      140.14     22.15 o 
  14   4   3     1936.44     2037.37     50.81 o 
  15   4   3      940.28      992.67     40.53 o 
  16   4   3       93.92      124.12     27.54 o 
  17   4   3     1340.31     1363.83     52.65 o 
  18   4   3      568.70      536.21     37.49 o 
  19   4   3      294.93      298.81     36.21 o 
  20   4   3       11.21        8.08     28.31 o 
 -20   5   3       15.87       68.78     37.17 o 
 -19   5   3    10072.16     9900.08    155.40 o 
 -18   5   3       27.31       61.02     29.45 o 
 -17   5   3     6130.38     6009.88    102.04 o 
 -16   5   3       53.59       62.66     26.01 o 
 -15   5   3     7243.34     6884.90    106.30 o 
 -14   5   3      579.09      507.45     30.78 o 
 -13   5   3     4791.03     4747.93     68.33 o 
 -12   5   3        2.04       35.50     14.65 o 
 -11   5   3     4117.95     3886.43     51.26 o 
 -10   5   3     3705.60     3807.86     45.81 o 
  -9   5   3     8135.66     8157.24     84.55 o 
  -8   5   3      362.54      367.39     19.88 o 
  -7   5   3    31965.25    30216.26    308.22 o 
  -6   5   3     5898.18     5803.71     97.11 o 
  -5   5   3    18688.50    17467.54    196.52 o 
  -4   5   3    11885.77    11423.47    160.46 o 
  -3   5   3    13051.86    13016.21    140.06 o 
  -2   5   3     6167.21     6006.13     69.68 o 
  -1   5   3    32444.22    33841.16    270.64 o 
   0   5   3    11207.07    11676.20     93.05 o 
   1   5   3      272.99      319.62     10.64 o 
   2   5   3     1513.79     1462.61     22.93 o 
   3   5   3    12686.98    11538.65    104.91 o 
   4   5   3      740.54      746.55     18.03 o 
   5   5   3    16676.04    16756.08    148.54 o 
   6   5   3    10033.90    10129.13     99.13 o 
   7   5   3     2921.56     2860.14     41.83 o 
   8   5   3    14520.11    14058.54    207.67 o 
   9   5   3      319.94      515.54     22.97 o 
  10   5   3    14014.24    13410.89    140.77 o 
  11   5   3      416.35      382.83     24.61 o 
  12   5   3     2553.81     2573.55     54.94 o 
  13   5   3       76.72       50.42     20.48 o 
  14   5   3     4551.52     4383.18     75.66 o 
  15   5   3     1110.63     1149.17     41.57 o 
  16   5   3     4058.87     3845.05     88.03 o 
  17   5   3        7.85      -17.62     34.58 o 
  18   5   3     1462.09     1356.22     58.20 o 
  19   5   3     2245.27     2046.30     71.61 o 
  20   5   3       48.22       56.16     34.63 o 
 -20   6   3      572.76      627.47     49.73 o 
 -19   6   3     1247.42     1215.35     55.11 o 
 -18   6   3       31.71       -0.53     30.00 o 
 -17   6   3      649.06      578.53     38.09 o 
 -16   6   3        4.84       -9.30     25.14 o 
 -15   6   3      147.68      125.83     28.45 o 
 -14   6   3       47.76      105.38     31.01 o 
 -13   6   3     2136.07     2359.96     47.27 o 
 -12   6   3       89.26       88.96     15.23 o 
 -11   6   3     6837.46     6636.21     73.02 o 
 -10   6   3       14.53        9.32     12.56 o 
  -9   6   3     9609.46     9891.59    110.97 o 
  -8   6   3     2225.70     2505.24     52.09 o 
  -7   6   3    16011.66    16892.93    186.90 o 
  -6   6   3      586.50      605.47     27.82 o 
  -5   6   3     4989.21     5087.83     72.46 o 
  -4   6   3    27591.06    29069.89    310.98 o 
  -3   6   3      206.71      199.58     16.67 o 
  -2   6   3    17380.74    18057.60    177.90 o 
  -1   6   3     5913.91     5650.25     57.39 o 
   0   6   3       17.86       77.71      8.15 o 
   1   6   3     6557.29     6653.02     58.63 o 
   2   6   3      480.45      496.02     15.49 o 
   3   6   3     4177.44     3861.26     43.43 o 
   4   6   3     4037.03     3707.85     55.50 o 
   5   6   3     9627.83     9034.25     93.09 o 
   6   6   3    16096.74    16240.11    154.79 o 
   7   6   3     7400.76     7630.13     84.73 o 
   8   6   3     5927.64     5703.91     74.54 o 
   9   6   3    13365.02    12751.64    139.12 o 
  10   6   3       16.93       87.69     19.80 o 
  11   6   3     9879.18     9872.69    118.96 o 
  12   6   3     5090.73     5092.31     82.92 o 
  13   6   3    11660.37    11449.60    138.01 o 
  14   6   3      904.82      973.01     42.80 o 
  15   6   3     3153.45     3172.01     74.34 o 
  16   6   3      338.20      364.90     37.36 o 
  17   6   3     1939.64     1790.01     65.51 o 
  18   6   3        1.22       -9.83     37.92 o 
  19   6   3      676.18      772.41     64.91 o 
  20   6   3       68.90       18.04     40.13 o 
 -20   7   3     5416.40     5129.00    158.06 o 
 -19   7   3     1117.65     1413.80     60.82 o 
 -18   7   3     5186.17     5163.00    105.98 o 
 -17   7   3      194.42      153.05     34.22 o 
 -16   7   3     5363.11     5289.82    101.74 o 
 -15   7   3     1185.71     1270.56     48.28 o 
 -14   7   3     3494.99     3369.94     62.76 o 
 -13   7   3      156.93      125.32     20.07 o 
 -12   7   3     6054.37     5954.39     73.83 o 
 -11   7   3      140.16      163.69     20.88 o 
 -10   7   3    13567.53    13065.41    134.14 o 
  -9   7   3      627.89      561.42     29.56 o 
  -8   7   3    23242.76    22400.26    242.37 o 
  -7   7   3     2177.29     2091.40     44.76 o 
  -6   7   3    12019.29    11597.51    136.72 o 
  -5   7   3     3445.02     3369.18     56.56 o 
  -4   7   3     4711.46     4564.39     90.54 o 
  -3   7   3      137.03      210.65     19.75 o 
  -2   7   3     1911.30     2272.55     43.41 o 
  -1   7   3      264.90      162.28     11.39 o 
   0   7   3     4103.36     4306.75     44.34 o 
   1   7   3     2404.00     2372.28     35.48 o 
   2   7   3    14613.28    15068.51    136.08 o 
   3   7   3    15315.46    15150.60    126.83 o 
   4   7   3    38343.18    37659.36    318.03 o 
   5   7   3     4034.17     4244.02     95.80 o 
   6   7   3    23832.58    23326.28    214.29 o 
   7   7   3     3007.59     2837.49     44.56 o 
   8   7   3       86.24      126.72     15.95 o 
   9   7   3     8200.83     7857.58    157.78 o 
  10   7   3       89.43      107.38     20.47 o 
  11   7   3     7662.02     7418.27     97.88 o 
  12   7   3      690.28      731.21     34.73 o 
  13   7   3     2223.74     2102.44     56.35 o 
  14   7   3       44.92       47.63     27.34 o 
  15   7   3     4683.63     4636.10     91.07 o 
  16   7   3      272.27      307.33     39.34 o 
  17   7   3     1010.34     1128.39     57.38 o 
  18   7   3       48.07       22.04     38.99 o 
  19   7   3      266.65      268.74     56.05 o 
 -19   8   3      542.27      457.49     59.40 o 
 -18   8   3     1481.64     1450.18     67.61 o 
 -17   8   3      110.94      105.28     35.82 o 
 -16   8   3      114.59      144.60     33.74 o 
 -15   8   3     2374.61     2295.01     65.72 o 
 -14   8   3     3496.46     3406.93     72.54 o 
 -13   8   3      593.87      663.00     25.54 o 
 -12   8   3    11815.44    11603.36    125.65 o 
 -11   8   3       17.07       54.04     20.22 o 
 -10   8   3    11460.27    11146.33    125.99 o 
  -9   8   3      919.63      815.86     35.04 o 
  -8   8   3        3.85       67.13     18.85 o 
  -7   8   3      330.67      283.54     23.01 o 
  -6   8   3      438.79      585.18     29.00 o 
  -5   8   3        6.57        8.00     15.62 o 
  -4   8   3     8394.85     8410.12    104.72 o 
  -3   8   3     4282.11     3575.81     62.53 o 
  -2   8   3    10264.43     9465.21     92.58 o 
  -1   8   3     7894.36     7301.01     67.15 o 
   0   8   3    21527.73    21802.25    189.71 o 
   1   8   3    11747.78    11107.38    117.23 o 
   2   8   3    19808.98    19459.18    172.63 o 
   3   8   3    11920.65    12048.52    120.85 o 
   4   8   3    10854.99    10393.15     98.71 o 
   5   8   3     7136.47     7386.54     79.45 o 
   6   8   3     8803.55     8208.62     90.29 o 
   7   8   3     8637.33     8481.00     98.26 o 
   8   8   3     2693.22     2584.19     44.45 o 
   9   8   3      240.63      217.17     19.94 o 
  10   8   3      444.10      472.99     25.43 o 
  11   8   3     4431.79     4546.70     72.44 o 
  12   8   3    16895.57    16360.67    191.21 o 
  13   8   3      120.95       77.69     28.32 o 
  14   8   3    15602.59    15182.14    208.39 o 
  15   8   3        3.95      111.62     32.26 o 
  16   8   3    11342.01    11605.76    217.62 o 
  17   8   3     1501.90     1647.62     67.10 o 
  18   8   3     1955.95     2220.70     94.54 o 
  19   8   3      934.46     1023.78     62.43 o 
 -19   9   3     4237.76     4402.02    152.01 o 
 -18   9   3      411.15      385.70     45.32 o 
 -17   9   3     5672.27     5946.44    132.19 o 
 -16   9   3      479.78      436.46     40.18 o 
 -15   9   3     3215.41     3395.49     79.38 o 
 -14   9   3      280.32      279.70     37.65 o 
 -13   9   3     2831.03     2717.92     56.35 o 
 -12   9   3      578.80      580.84     34.44 o 
 -11   9   3    12307.06    11763.12    142.35 o 
 -10   9   3      225.96      258.74     29.29 o 
  -9   9   3    27293.41    26052.23    268.75 o 
  -8   9   3     3506.28     3456.57     62.57 o 
  -7   9   3    18027.84    17402.26    197.49 o 
  -6   9   3     6420.38     6386.70     91.17 o 
  -5   9   3     2575.56     2559.90     51.64 o 
  -4   9   3     2162.84     2214.82     46.15 o 
  -3   9   3     2420.38     2366.48     52.76 o 
  -2   9   3      148.20      235.96     12.50 o 
  -1   9   3     3459.48     3308.10     38.95 o 
   0   9   3     2202.50     2186.91     40.77 o 
   1   9   3    12097.05    12754.02    128.93 o 
   2   9   3    19145.50    20018.96    178.42 o 
   3   9   3    10084.22    10585.29    110.59 o 
   4   9   3    17580.61    16834.95    155.86 o 
   5   9   3     8660.16     9093.66     94.23 o 
   6   9   3    11282.40    10912.66    115.02 o 
   7   9   3     1191.36     1209.48     35.16 o 
   8   9   3     4559.04     4461.55     77.82 o 
   9   9   3     1537.77     1651.57     39.33 o 
  10   9   3     7619.96     7406.99     95.24 o 
  11   9   3     2459.18     2613.28     62.59 o 
  12   9   3     1984.55     1885.90     74.13 o 
  13   9   3      331.86      364.77     35.80 o 
  14   9   3     5068.56     4957.31     98.98 o 
  15   9   3      101.14       97.80     32.60 o 
  16   9   3     1833.73     1837.72     65.25 o 
  17   9   3       38.44       42.44     44.74 o 
  18   9   3     1287.54     1309.29     64.95 o 
  19   9   3        4.28      -39.26     46.48 o 
 -18  10   3      846.71      829.47     56.59 o 
 -17  10   3        0.46       18.26     40.08 o 
 -16  10   3      526.65      639.08     43.53 o 
 -15  10   3     1020.98     1010.66     45.89 o 
 -14  10   3        0.39       -2.25     24.15 o 
 -13  10   3     4923.49     4912.56     72.50 o 
 -12  10   3      346.60      297.84     44.11 o 
 -11  10   3     4898.74     4532.00     80.87 o 
 -10  10   3      101.15      109.07     31.11 o 
  -9  10   3       95.52      137.76     26.02 o 
  -8  10   3       77.62       39.19     24.10 o 
  -7  10   3        3.17       34.94     20.45 o 
  -6  10   3        0.94       -3.68     18.34 o 
  -5  10   3      427.47      397.13     25.33 o 
  -4  10   3      700.38      685.45     40.06 o 
  -3  10   3     7706.08     7246.51     83.85 o 
  -2  10   3     7174.29     7100.39     75.59 o 
  -1  10   3    15089.72    14849.44    132.21 o 
   0  10   3    12170.07    11495.59    107.00 o 
   1  10   3    25757.41    25267.74    232.88 o 
   2  10   3    22179.93    21620.36    215.27 o 
   3  10   3    19515.89    18834.30    180.96 o 
   4  10   3     4008.19     4052.79     60.62 o 
   5  10   3    16526.27    15966.94    152.23 o 
   6  10   3     1023.79     1046.31     29.28 o 
   7  10   3     3818.12     3743.11     55.96 o 
   8  10   3       28.54       20.09     17.77 o 
   9  10   3     2995.17     3159.19     53.79 o 
  10  10   3      358.37      386.48     30.39 o 
  11  10   3     7949.62     8041.13    111.60 o 
  12  10   3      122.85      166.05     30.27 o 
  13  10   3    14395.93    14132.48    199.05 o 
  14  10   3      208.84      289.62     39.39 o 
  15  10   3     9295.21     9519.69    165.97 o 
  16  10   3      376.83      446.26     47.37 o 
  17  10   3     4387.88     4586.54    120.72 o 
  18  10   3      633.33      843.91     62.74 o 
 -17  11   3      703.48      724.54     50.54 o 
 -16  11   3     6796.57     6791.21    135.28 o 
 -15  11   3     1180.65     1231.56     49.64 o 
 -14  11   3     4397.89     4528.99     88.32 o 
 -13  11   3     1853.79     1932.68     59.77 o 
 -12  11   3     4678.10     4288.74     82.45 o 
 -11  11   3      606.78      676.08     56.06 o 
 -10  11   3     3149.58     3006.98     74.46 o 
  -9  11   3     2012.98     1972.82     59.55 o 
  -8  11   3     6497.91     6532.08    115.97 o 
  -7  11   3     4693.66     4673.55     92.89 o 
  -6  11   3     7702.50     7447.95    120.80 o 
  -5  11   3     4630.34     4617.19     87.56 o 
  -4  11   3     3760.45     3530.19     70.48 o 
  -3  11   3      910.75     1030.31     26.04 o 
  -2  11   3     3053.62     2740.20     38.12 o 
  -1  11   3      369.58      318.55     16.25 o 
   0  11   3     9698.18     9099.93     95.55 o 
   1  11   3     5748.79     5868.72     77.92 o 
   2  11   3     6805.90     6930.51     88.13 o 
   3  11   3    10964.09    10766.82    115.26 o 
   4  11   3     2490.93     2458.42     45.13 o 
   5  11   3    17683.82    16774.52    176.95 o 
   6  11   3     2755.51     2698.32     58.58 o 
   7  11   3     6698.06     6513.23     85.79 o 
   8  11   3     4124.73     4273.74     68.08 o 
   9  11   3     1109.42      958.17     35.90 o 
  10  11   3     4691.75     4634.07     79.01 o 
  11  11   3      816.64      806.38     40.81 o 
  12  11   3     2222.85     2131.70     64.94 o 
  13  11   3     3910.97     4244.88     99.52 o 
  14  11   3     3461.53     3380.19     89.06 o 
  15  11   3     2375.73     2575.92     81.01 o 
  16  11   3      172.02      190.41     48.15 o 
  17  11   3     1546.81     1576.65     81.59 o 
 -17  12   3      376.49      450.54     44.50 o 
 -16  12   3       35.60       59.23     41.75 o 
 -15  12   3       21.51       46.09     31.22 o 
 -14  12   3       10.34      -23.09     23.09 o 
 -13  12   3      462.33      448.37     39.86 o 
 -12  12   3       57.01       23.18     25.82 o 
 -11  12   3        0.46       28.82     35.36 o 
 -10  12   3     4398.46     4283.57     98.45 o 
  -9  12   3      283.91      437.38     54.34 o 
  -8  12   3     8255.19     7931.16    148.01 o 
  -7  12   3     2578.79     2806.30     88.66 o 
  -6  12   3    10632.41    10289.99    170.16 o 
  -5  12   3     2064.11     2427.47     72.38 o 
  -4  12   3     9659.92     9761.33    125.45 o 
  -3  12   3     5034.76     5087.99     61.48 o 
  -2  12   3     3223.11     3131.32     46.40 o 
  -1  12   3     5815.77     6094.15     77.79 o 
   0  12   3     8854.79     9434.24    105.42 o 
   1  12   3     2066.68     2263.75     46.59 o 
   2  12   3    11333.14    11349.09    129.89 o 
   3  12   3     3446.80     3486.82     63.11 o 
   4  12   3     9297.57     9046.85    116.81 o 
   5  12   3     3876.73     4030.05     73.05 o 
   6  12   3     3802.91     3799.44     63.28 o 
   7  12   3     2436.58     2551.65     59.12 o 
   8  12   3    10666.76    10058.48    162.51 o 
   9  12   3     3452.33     3524.89     94.43 o 
  10  12   3    14531.71    14747.08    189.60 o 
  11  12   3      778.66      816.78     41.69 o 
  12  12   3     6896.16     7069.51    125.22 o 
  13  12   3       48.76       58.64     33.45 o 
  14  12   3     3049.21     3128.09     89.34 o 
  15  12   3      198.09      252.08     45.32 o 
  16  12   3     1410.85     1344.12     74.54 o 
  17  12   3      636.21      887.62     64.37 o 
 -16  13   3      644.63      589.33     70.18 o 
 -15  13   3     2753.33     2770.45     74.63 o 
 -14  13   3      284.68      335.76     48.93 o 
 -13  13   3     2233.25     2341.67     75.24 o 
 -12  13   3     1337.51     1353.74     53.43 o 
 -11  13   3     3198.91     3212.39     88.88 o 
 -10  13   3     2675.91     2426.46     96.88 o 
  -9  13   3     2958.05     2907.26     83.36 o 
  -8  13   3     6140.61     6014.63    128.11 o 
  -7  13   3     1476.48     1493.58     63.86 o 
  -6  13   3     2112.74     1902.28     68.42 o 
  -5  13   3     2974.24     2909.91     85.50 o 
  -4  13   3     7022.40     6917.92    100.65 o 
  -3  13   3     9494.15     9046.61    108.27 o 
  -2  13   3    12237.74    11940.02    132.15 o 
  -1  13   3     8042.06     7902.19    103.87 o 
   0  13   3     8213.61     8267.01    108.97 o 
   1  13   3     8344.99     8029.93    115.76 o 
   2  13   3     2483.83     2767.32     62.61 o 
   3  13   3     4560.38     4545.41     81.38 o 
   4  13   3     3582.49     3662.07     72.54 o 
   5  13   3     2798.92     2860.00     64.30 o 
   6  13   3      639.48      673.86     35.96 o 
   7  13   3     5612.30     5699.26     94.54 o 
   8  13   3     2887.79     2967.79     67.62 o 
   9  13   3     3982.33     3859.96     78.93 o 
  10  13   3     1461.16     1326.76     49.65 o 
  11  13   3      851.56      803.13     43.06 o 
  12  13   3     3107.73     3180.20     82.17 o 
  13  13   3     1448.57     1215.64     84.83 o 
  14  13   3      554.24      710.33     50.89 o 
  15  13   3      463.65      429.44     54.77 o 
  16  13   3     1341.50     1310.82     66.51 o 
 -15  14   3       10.99       21.46     28.17 o 
 -14  14   3      248.55      248.48     36.06 o 
 -13  14   3      434.42      427.86     49.85 o 
 -12  14   3      193.56      135.29     39.67 o 
 -11  14   3       39.39       22.17     39.61 o 
 -10  14   3      143.36      179.71     38.46 o 
  -9  14   3     3172.41     3099.51    141.13 o 
  -8  14   3     4117.69     4382.97    109.51 o 
  -7  14   3     7427.34     7712.63    128.30 o 
  -6  14   3     9200.58     8806.93    137.24 o 
  -5  14   3     9240.29     9180.37    161.28 o 
  -4  14   3     5147.37     4654.90     76.43 o 
  -3  14   3     7957.28     8325.21    108.65 o 
  -2  14   3      140.01      251.53     24.76 o 
  -1  14   3     5325.69     5183.00     89.95 o 
   0  14   3      207.94      296.18     28.72 o 
   1  14   3     2604.38     2911.07     65.40 o 
   2  14   3        9.88        3.59     26.02 o 
   3  14   3     2435.00     2379.51     60.73 o 
   4  14   3      522.23      591.93     35.51 o 
   5  14   3     8819.49     8266.80    123.57 o 
   6  14   3     1472.98     1477.36     49.98 o 
   7  14   3    15077.35    14374.36    227.18 o 
   8  14   3     2378.31     2557.28     90.16 o 
   9  14   3    15169.06    14726.50    191.63 o 
  10  14   3     4348.17     4333.93     96.12 o 
  11  14   3     8738.14     8831.67    147.95 o 
  12  14   3      451.20      534.00     52.95 o 
  13  14   3     1749.21     2133.77     80.09 o 
  14  14   3        0.35      -20.08     36.62 o 
  15  14   3      576.68      533.04     50.14 o 
 -14  15   3     1542.53     1712.38     91.62 o 
 -13  15   3      981.89      885.79     54.28 o 
 -12  15   3     2169.90     2263.37     70.21 o 
 -11  15   3     3316.26     3252.66     79.01 o 
 -10  15   3     3026.11     2953.52     96.64 o 
  -9  15   3     3683.29     3449.14    101.37 o 
  -8  15   3     2985.54     3149.11    116.70 o 
  -7  15   3     1967.44     1855.31     58.75 o 
  -6  15   3     1040.98     1005.63     57.11 o 
  -5  15   3     8816.02     8500.38    139.37 o 
  -4  15   3     1872.09     2065.24     51.82 o 
  -3  15   3     7337.51     6648.72    137.37 o 
  -2  15   3     3472.50     3516.15    100.20 o 
  -1  15   3    10562.95    10059.15    141.01 o 
   0  15   3      175.76      206.59     30.21 o 
   1  15   3     3039.83     3206.17     71.08 o 
   2  15   3     2102.74     2240.46     61.21 o 
   3  15   3       22.35       14.68     25.67 o 
   4  15   3     6111.52     6277.06    105.44 o 
   5  15   3       56.38       72.45     30.15 o 
   6  15   3     5608.19     5484.96    105.89 o 
   7  15   3     1265.57     1156.16     51.32 o 
   8  15   3     2637.63     2672.05     73.79 o 
   9  15   3     3029.06     2853.21     84.28 o 
  10  15   3      219.12      229.76     48.28 o 
  11  15   3     2417.12     2228.42     77.64 o 
  12  15   3       79.74       49.09     55.25 o 
  13  15   3     2435.51     2403.54     83.80 o 
  14  15   3     1226.70     1221.43     63.56 o 
 -12  16   3       55.40       21.89     32.68 o 
 -11  16   3      559.52      638.13     40.58 o 
 -10  16   3       37.66       40.06     33.13 o 
  -9  16   3        9.89      -33.58     39.71 o 
  -8  16   3     2415.02     2376.06     79.46 o 
  -7  16   3      267.79      234.49     36.50 o 
  -6  16   3     3857.70     3453.15     77.10 o 
  -5  16   3     1268.13     1197.22     48.92 o 
  -4  16   3     3394.58     3466.38    100.89 o 
  -3  16   3     2782.21     2919.76     76.48 o 
  -2  16   3     3005.60     3053.67     70.68 o 
  -1  16   3      440.06      503.74     36.18 o 
   0  16   3     2722.75     2654.54     75.99 o 
   1  16   3       26.08      108.76     31.26 o 
   2  16   3     3366.75     3696.68     86.35 o 
   3  16   3      332.49      429.75     35.98 o 
   4  16   3     3441.38     3263.42     76.73 o 
   5  16   3     2097.77     2106.09     62.78 o 
   6  16   3     4397.81     4313.49     90.19 o 
   7  16   3      623.91      681.60     52.45 o 
   8  16   3     6509.84     6466.15    131.75 o 
   9  16   3      563.05      654.43     65.18 o 
  10  16   3     4880.83     4881.64    115.29 o 
  11  16   3      116.74      119.28     67.44 o 
  12  16   3     2331.03     2245.69    115.79 o 
 -11  17   3      222.43      313.40     39.21 o 
 -10  17   3     2547.35     2470.99     90.11 o 
  -9  17   3      924.99      811.59     71.83 o 
  -8  17   3     1338.65     1338.19     51.59 o 
  -7  17   3      862.27      782.44     60.43 o 
  -6  17   3     2635.59     2390.80     67.76 o 
  -5  17   3     1808.39     2008.67     80.09 o 
  -4  17   3     5330.70     4893.12    105.09 o 
  -3  17   3     4509.60     4432.21     96.96 o 
  -2  17   3     4932.91     4716.49    101.17 o 
  -1  17   3     3640.51     3553.75     80.39 o 
   0  17   3     5916.68     5870.59    122.69 o 
   1  17   3     1436.79     1355.18     56.47 o 
   2  17   3     2735.18     2721.27     72.36 o 
   3  17   3      707.72      732.40     42.95 o 
   4  17   3       41.00       52.93     30.57 o 
   5  17   3      847.75      927.53     50.53 o 
   6  17   3     1230.29     1232.42     53.68 o 
   7  17   3     1543.32     1505.56     70.29 o 
   8  17   3     2583.26     2828.81     88.11 o 
   9  17   3      905.90      861.87     55.72 o 
  10  17   3      483.39      539.89     68.37 o 
  11  17   3      666.00      556.17     51.31 o 
  -9  18   3      155.25      153.98     30.64 o 
  -8  18   3        2.10       16.09     28.07 o 
  -7  18   3      171.74      106.77     31.83 o 
  -6  18   3       77.52      124.78     44.44 o 
  -5  18   3     1357.15     1370.27     56.36 o 
  -4  18   3       27.99      146.74     37.19 o 
  -3  18   3     3138.30     3496.03     89.60 o 
  -2  18   3      580.33      838.64     51.25 o 
  -1  18   3     3049.44     3210.72     97.66 o 
   0  18   3     1391.58     1730.33     60.96 o 
   1  18   3     3644.74     3595.75     85.81 o 
   2  18   3     1234.82     1359.32     56.36 o 
   3  18   3     4379.86     4462.85     96.33 o 
   4  18   3      742.53      770.84     46.87 o 
   5  18   3     4733.89     5038.83    103.29 o 
   6  18   3       18.92       57.24     35.62 o 
   7  18   3     2884.59     2940.27     91.57 o 
   8  18   3       31.56       36.92     37.80 o 
   9  18   3     1354.20     1462.54     67.80 o 
  -6  19   3      709.07      741.65     51.85 o 
  -5  19   3     2470.13     2392.01     81.57 o 
  -4  19   3     3062.45     2920.49     84.53 o 
  -3  19   3     3043.77     2850.91     84.91 o 
  -2  19   3     6727.31     7045.71    135.23 o 
  -1  19   3     1196.81     1216.68     60.26 o 
   0  19   3     1543.33     1534.63     60.70 o 
   1  19   3     2794.25     2947.73    109.31 o 
   2  19   3      169.15      253.30     40.86 o 
   3  19   3     1188.39     1217.47     68.33 o 
   4  19   3      790.58      788.43     55.10 o 
   5  19   3      719.81      831.20     55.23 o 
   6  19   3       64.56       98.61     38.62 o 
 -21   0   4     6126.35     6283.82    239.06 o 
 -20   0   4      116.72      206.37     58.76 o 
 -19   0   4     7428.37     7383.66    202.54 o 
 -18   0   4     2491.55     2481.19    128.07 o 
 -17   0   4     1403.56     1445.51     84.21 o 
 -16   0   4     3261.66     3216.49    117.78 o 
 -15   0   4     1645.14     1846.95    134.53 o 
 -14   0   4    46948.70    44841.15    782.54 o 
 -13   0   4     1319.77     1546.23     69.26 o 
 -12   0   4    40432.85    40521.60    613.72 o 
 -11   0   4    29461.64    29005.21    361.68 o 
 -10   0   4    37582.08    38850.57    436.16 o 
  -9   0   4     6461.62     6476.93     92.71 o 
  -8   0   4     3632.01     4030.39     91.31 o 
  -7   0   4      120.46      100.44     18.51 o 
  -6   0   4    22188.09    22747.95    226.30 o 
  -5   0   4     5044.06     5667.61     67.24 o 
  -4   0   4     8660.57     8369.19     86.51 o 
  -3   0   4    23407.62    26270.56    242.89 o 
  -2   0   4    96652.48    96921.83    916.04 o 
  -1   0   4    54544.41    57572.40    517.47 o 
   0   0   4    50278.04    54079.03    574.80 o 
   1   0   4   198955.14   212245.45   2215.68 o 
   2   0   4    25131.07    23313.12    308.93 o 
   3   0   4   234636.19   237531.06   2921.09 o 
   4   0   4    36103.75    34614.41    503.92 o 
   5   0   4     8638.52     9523.57    130.46 o 
   6   0   4   166895.14   173000.22   1952.96 o 
   7   0   4    38487.30    38436.75    457.75 o 
   8   0   4    33693.50    34745.31    419.51 o 
   9   0   4    44079.91    43503.39    519.95 o 
  10   0   4    52005.46    52050.45    573.98 o 
  11   0   4     6584.39     6407.72     92.83 o 
  12   0   4    30454.66    29862.71    347.12 o 
  13   0   4        7.47       17.92     24.36 o 
  14   0   4    21343.60    19330.35    260.88 o 
  15   0   4       51.99       54.27     29.12 o 
  16   0   4    16321.16    15736.63    258.08 o 
  17   0   4     3460.95     3331.05    172.88 o 
  18   0   4     5782.60     6054.91    184.19 o 
  19   0   4     1664.24     1796.37    103.42 o 
  20   0   4     3246.59     3353.86    144.01 o 
  21   0   4      591.24      540.00     96.75 o 
 -21   1   4        8.37       -6.03     37.30 o 
 -20   1   4      275.49      305.48     43.51 o 
 -19   1   4     1880.18     1980.64     72.60 o 
 -18   1   4      454.86      443.99     42.14 o 
 -17   1   4      561.94      538.60     42.78 o 
 -16   1   4      618.02      547.00     40.77 o 
 -15   1   4        0.50      -26.47     43.41 o 
 -14   1   4      213.01      236.28     28.93 o 
 -13   1   4      398.55      379.63     34.22 o 
 -12   1   4        0.26       16.98     16.43 o 
 -11   1   4     2417.56     2557.98     39.54 o 
 -10   1   4       98.32      105.38     14.38 o 
  -9   1   4    15575.72    15396.20    119.65 o 
  -8   1   4    10113.40    10588.56     89.18 o 
  -7   1   4     1471.09     1574.48     24.77 o 
  -6   1   4     2080.12     2184.80     27.00 o 
  -5   1   4     3013.33     2904.90     32.20 o 
  -4   1   4       61.88      160.96      9.87 o 
  -3   1   4    25179.89    26948.46    181.15 o 
  -2   1   4    22530.87    22799.81    158.20 o 
  -1   1   4    12525.52    13489.31    102.34 o 
   0   1   4      105.91      238.23      9.90 o 
   1   1   4     2355.63     2068.31     25.71 o 
   2   1   4      445.11      349.86     12.23 o 
   3   1   4      220.31      387.32     14.01 o 
   4   1   4     5156.22     5308.65     53.42 o 
   5   1   4    10634.89    10185.07     90.53 o 
   6   1   4     2013.34     2037.68     31.53 o 
   7   1   4    25619.27    26057.01    226.55 o 
   8   1   4    22549.23    22975.27    196.26 o 
   9   1   4    13456.57    12999.01    126.60 o 
  10   1   4     6352.44     6918.49     75.47 o 
  11   1   4        2.43       50.99     14.14 o 
  12   1   4      239.17      302.93     17.64 o 
  13   1   4      443.65      523.50     26.72 o 
  14   1   4     9281.77     9379.86    116.73 o 
  15   1   4      146.17      219.66     27.73 o 
  16   1   4     3894.79     3967.56     97.11 o 
  17   1   4     5135.30     4897.68     83.15 o 
  18   1   4     3099.76     3087.73     70.39 o 
  19   1   4     3871.88     3948.33    128.56 o 
  20   1   4     1395.61     1448.20     70.24 o 
  21   1   4      475.96      491.42     52.66 o 
 -21   2   4       50.48       30.32     38.13 o 
 -20   2   4     2161.19     1842.83     73.02 o 
 -19   2   4      146.58      153.44     37.90 o 
 -18   2   4     2438.30     2349.58     77.35 o 
 -17   2   4     1922.45     2037.68     65.86 o 
 -16   2   4     3165.23     3176.60     71.85 o 
 -15   2   4    11024.03    10897.69    168.76 o 
 -14   2   4     5927.30     5693.32     93.25 o 
 -13   2   4    22674.90    22177.59    234.55 o 
 -12   2   4     7666.38     7404.44     80.67 o 
 -11   2   4    30923.17    30890.80    249.97 o 
 -10   2   4     9549.33     9949.68     90.49 o 
  -9   2   4    13477.48    12803.58    117.68 o 
  -8   2   4     1156.86     1070.95     40.94 o 
  -7   2   4    39734.46    40332.77    285.02 o 
  -6   2   4     8258.51     9437.36     76.17 o 
  -5   2   4    34718.20    34863.79    264.47 o 
  -4   2   4    21483.46    23852.94    171.31 o 
  -3   2   4    66476.83    67307.81    507.60 o 
  -2   2   4      536.79      653.88     17.66 o 
  -1   2   4    89728.95    95472.34    673.20 o 
   0   2   4     3202.33     3317.95     31.05 o 
   1   2   4    23589.58    23577.55    172.60 o 
   2   2   4     3056.90     3323.08     34.03 o 
   3   2   4    70611.38    71068.60    518.07 o 
   4   2   4     8298.80     7839.58     69.65 o 
   5   2   4   100735.45   102309.05    765.39 o 
   6   2   4     2593.66     2955.69     39.67 o 
   7   2   4    48585.91    48193.38    402.58 o 
   8   2   4     7128.98     7003.92     77.56 o 
   9   2   4    38758.46    37529.15    297.99 o 
  10   2   4      525.48      418.11     17.53 o 
  11   2   4    26056.59    24956.96    207.09 o 
  12   2   4      413.96      493.77     27.68 o 
  13   2   4    11394.21    10728.66    127.78 o 
  14   2   4       27.80       47.36     22.82 o 
  15   2   4    16727.21    16372.76    192.63 o 
  16   2   4      214.37      195.55     32.75 o 
  17   2   4     1384.10     1299.03     48.62 o 
  18   2   4      958.23     1005.81     41.21 o 
  19   2   4     3013.32     3240.16     75.99 o 
  20   2   4      889.42      865.35     59.02 o 
  21   2   4      933.49     1010.13     61.10 o 
 -20   3   4     1084.88     1078.83     62.76 o 
 -19   3   4     2188.18     2106.40     84.26 o 
 -18   3   4     1794.99     1892.00     64.77 o 
 -17   3   4      147.32      163.33     32.96 o 
 -16   3   4      123.27       87.00     28.25 o 
 -15   3   4      172.27      133.85     28.50 o 
 -14   3   4       15.02        5.09     20.39 o 
 -13   3   4      862.44      817.15     33.04 o 
 -12   3   4     2164.97     2252.71     43.26 o 
 -11   3   4      628.94      695.98     23.20 o 
 -10   3   4     8217.78     7976.29     79.61 o 
  -9   3   4        0.66       15.29     11.70 o 
  -8   3   4    22796.14    22776.45    192.68 o 
  -7   3   4        0.16       29.25     10.30 o 
  -6   3   4     2606.20     2303.41     28.10 o 
  -5   3   4     1409.60     1866.08     33.08 o 
  -4   3   4      799.76      963.89     28.84 o 
  -3   3   4     7724.37     8044.47     76.16 o 
  -2   3   4    22674.89    23077.48    205.51 o 
  -1   3   4    11293.15    12917.02    105.13 o 
   0   3   4     3142.43     3124.90     30.46 o 
   1   3   4      183.26      232.61      9.51 o 
   2   3   4    17349.46    17750.89    137.64 o 
   3   3   4     4865.40     4893.85     57.44 o 
   4   3   4    13103.25    13779.80    115.33 o 
   5   3   4     7145.07     6388.77     57.52 o 
   6   3   4     9409.96    10204.65     93.24 o 
   7   3   4     4487.83     4324.66     50.49 o 
   8   3   4    13802.34    13690.91    124.93 o 
   9   3   4     6525.12     7005.26     79.74 o 
  10   3   4     7033.14     6856.65     87.52 o 
  11   3   4     4856.46     5096.20     71.82 o 
  12   3   4     1327.97     1352.21     38.58 o 
  13   3   4     5750.74     5618.63     91.26 o 
  14   3   4      130.53      183.86     24.69 o 
  15   3   4     6601.21     6366.07    105.44 o 
  16   3   4      727.09      706.86     40.06 o 
  17   3   4     2764.75     2595.68     68.32 o 
  18   3   4     4164.73     4502.75     85.00 o 
  19   3   4     1045.13     1224.24     57.51 o 
  20   3   4     1737.50     1711.57     53.93 o 
 -20   4   4      506.37      671.81     49.43 o 
 -19   4   4       53.56       14.23     32.49 o 
 -18   4   4     1252.97     1364.32     55.99 o 
 -17   4   4     3300.23     3153.65     65.34 o 
 -16   4   4     2411.57     2574.69     62.19 o 
 -15   4   4    15370.17    14503.04    181.68 o 
 -14   4   4     4165.11     4252.62     76.91 o 
 -13   4   4    17385.99    16852.71    177.93 o 
 -12   4   4    10602.14    10734.38    117.50 o 
 -11   4   4     5060.20     4972.96     57.96 o 
 -10   4   4    25765.21    25934.68    220.26 o 
  -9   4   4     1599.34     1923.86     32.18 o 
  -8   4   4    33418.71    33155.73    262.93 o 
  -7   4   4      875.81     1011.96     24.86 o 
  -6   4   4    31471.37    30080.35    258.35 o 
  -5   4   4     1270.61     1501.62     31.57 o 
  -4   4   4    46450.04    44331.20    373.40 o 
  -3   4   4    14777.33    15329.12    155.18 o 
  -2   4   4    66054.05    67589.04    533.51 o 
  -1   4   4      807.42      825.97     21.85 o 
   0   4   4       57.72       88.15      8.29 o 
   1   4   4     2538.08     2306.33     33.76 o 
   2   4   4     2275.85     2300.65     26.96 o 
   3   4   4      781.27      914.44     19.45 o 
   4   4   4    15221.91    14720.65    114.51 o 
   5   4   4       13.64      131.81     12.39 o 
   6   4   4    37540.26    34990.55    283.96 o 
   7   4   4     7102.81     6670.69     77.90 o 
   8   4   4    85434.00    79418.61    680.33 o 
   9   4   4       10.46       53.11     15.62 o 
  10   4   4    62032.53    60515.80    529.12 o 
  11   4   4      240.41      221.42     22.42 o 
  12   4   4    32133.04    30651.29    300.71 o 
  13   4   4      938.91      880.03     40.17 o 
  14   4   4     7135.99     7311.30    107.92 o 
  15   4   4      794.21      710.75     39.06 o 
  16   4   4     1960.63     1988.43     56.63 o 
  17   4   4      217.04      197.63     30.79 o 
  18   4   4      852.76      965.76     45.59 o 
  19   4   4      234.39      232.09     40.99 o 
  20   4   4      550.34      437.10     38.80 o 
 -20   5   4      438.57      488.13     45.37 o 
 -19   5   4     1722.72     1767.33     53.97 o 
 -18   5   4     2442.74     2447.64     64.35 o 
 -17   5   4     2697.85     2747.68     67.10 o 
 -16   5   4      866.52      924.64     40.38 o 
 -15   5   4     6697.96     6690.98    105.40 o 
 -14   5   4      354.40      418.64     30.21 o 
 -13   5   4     4204.79     4237.19     71.89 o 
 -12   5   4     2289.53     2419.21     45.23 o 
 -11   5   4      263.87      289.78     16.66 o 
 -10   5   4      538.21      596.88     20.66 o 
  -9   5   4      769.90      813.73     22.18 o 
  -8   5   4     1474.12     1584.62     30.83 o 
  -7   5   4    13301.17    13512.93    146.36 o 
  -6   5   4     3730.16     4432.10     70.57 o 
  -5   5   4     5999.84     5702.18     80.53 o 
  -4   5   4     7011.80     7057.61     78.69 o 
  -3   5   4    28584.11    30148.90    259.73 o 
  -2   5   4     7736.75     8758.86     86.60 o 
  -1   5   4      538.77      497.48     13.65 o 
   0   5   4    11742.34    12071.65     94.78 o 
   1   5   4     4947.67     4821.82     47.84 o 
   2   5   4     3909.23     3815.48     38.14 o 
   3   5   4     2006.69     2435.68     41.33 o 
   4   5   4    19150.07    18698.66    152.77 o 
   5   5   4    16865.59    17097.79    154.38 o 
   6   5   4    19530.91    18760.64    169.17 o 
   7   5   4     2097.75     2052.95     36.92 o 
   8   5   4     2017.29     2077.88     38.35 o 
   9   5   4      471.13      510.24     21.86 o 
  10   5   4      790.55      908.58     28.52 o 
  11   5   4      436.06      381.54     22.28 o 
  12   5   4      410.38      547.19     30.50 o 
  13   5   4     1270.16     1306.92     42.53 o 
  14   5   4     4245.77     3841.07    104.92 o 
  15   5   4     2280.71     2202.62     60.32 o 
  16   5   4      226.79      181.65     32.26 o 
  17   5   4       40.95       59.01     33.12 o 
  18   5   4      887.80      889.31     49.16 o 
  19   5   4        9.29       33.67     37.25 o 
  20   5   4     2096.72     2322.72     85.53 o 
 -20   6   4        5.52       -8.65     35.28 o 
 -19   6   4      806.27      788.03     45.10 o 
 -18   6   4     1361.21     1292.60     50.16 o 
 -17   6   4     2849.09     2911.63     69.84 o 
 -16   6   4     3428.45     3481.78     82.50 o 
 -15   6   4      279.30      391.55     33.54 o 
 -14   6   4     9002.00     8467.90    114.83 o 
 -13   6   4     1303.22     1443.70     37.86 o 
 -12   6   4     4165.65     4064.76     60.23 o 
 -11   6   4     3897.34     3842.43     47.86 o 
 -10   6   4     1206.19     1204.35     26.74 o 
  -9   6   4    26250.88    25827.93    245.40 o 
  -8   6   4     4058.22     4038.18     67.89 o 
  -7   6   4    27775.12    27575.97    287.19 o 
  -6   6   4     4102.70     4056.62     90.22 o 
  -5   6   4    69131.95    66824.35    646.26 o 
  -4   6   4     1243.98     1292.64     33.95 o 
  -3   6   4    28004.66    27967.48    282.35 o 
  -2   6   4    13758.72    13550.37    139.02 o 
  -1   6   4    18212.36    16710.25    136.55 o 
   0   6   4     1855.10     1917.65     26.13 o 
   1   6   4     3521.03     3182.28     34.28 o 
   2   6   4     4415.82     4269.88     52.01 o 
   3   6   4     7757.29     7606.54     74.21 o 
   4   6   4        3.98       23.51     10.96 o 
   5   6   4    18899.02    18674.10    212.83 o 
   6   6   4     4630.91     3919.05     64.70 o 
   7   6   4    27239.49    25199.26    231.50 o 
   8   6   4      294.62      319.93     18.01 o 
   9   6   4    53942.05    52154.56    439.51 o 
  10   6   4      555.64      433.41     25.36 o 
  11   6   4    39488.03    37957.21    348.87 o 
  12   6   4      680.39      607.43     32.20 o 
  13   6   4    12507.07    12683.09    151.59 o 
  14   6   4       31.81        9.23     28.24 o 
  15   6   4     1542.25     1533.51     53.81 o 
  16   6   4      117.86      113.30     36.38 o 
  17   6   4      670.24      751.01     51.10 o 
  18   6   4       63.90        5.12     34.94 o 
  19   6   4        3.37      -35.04     35.04 o 
  20   6   4      997.48     1147.28     66.67 o 
 -19   7   4      248.49      320.67     40.64 o 
 -18   7   4      565.44      643.31     43.46 o 
 -17   7   4     1868.21     1760.31     66.99 o 
 -16   7   4     5746.39     5611.18    104.77 o 
 -15   7   4     1973.47     2013.94     53.17 o 
 -14   7   4    10779.01    10384.85    120.17 o 
 -13   7   4      636.03      688.72     30.53 o 
 -12   7   4     3572.01     3430.42     52.15 o 
 -11   7   4      684.01      907.58     25.19 o 
 -10   7   4      873.58      932.60     35.63 o 
  -9   7   4      424.46      621.64     42.73 o 
  -8   7   4      331.63      279.34     24.34 o 
  -7   7   4     1535.72     1760.60     40.77 o 
  -6   7   4     6429.46     6463.67     88.75 o 
  -5   7   4     2279.08     2622.05     54.62 o 
  -4   7   4    14731.04    14890.35    164.60 o 
  -3   7   4     1907.62     1726.90     39.69 o 
  -2   7   4     5766.64     6026.33     92.84 o 
  -1   7   4     1478.01     1524.78     25.31 o 
   0   7   4      461.73      369.90     13.42 o 
   1   7   4     1029.12     1078.94     23.72 o 
   2   7   4     1422.19     1318.79     27.66 o 
   3   7   4     5641.01     6100.91     88.55 o 
   4   7   4     5737.20     5949.78     63.49 o 
   5   7   4    13828.61    14369.13    164.01 o 
   6   7   4     6055.49     6134.31     72.22 o 
   7   7   4    13088.86    13166.09    181.58 o 
   8   7   4      701.31      896.67     29.49 o 
   9   7   4     8255.29     8139.31    101.26 o 
  10   7   4       70.86      110.62     21.18 o 
  11   7   4     1629.78     1373.46     42.69 o 
  12   7   4      751.20      848.01     37.21 o 
  13   7   4     1185.30     1213.99     44.28 o 
  14   7   4     2065.54     2031.47     64.76 o 
  15   7   4      296.49      244.01     35.63 o 
  16   7   4      498.43      395.23     40.23 o 
  17   7   4     1207.55     1245.28     61.46 o 
  18   7   4     1259.74     1491.47     68.40 o 
  19   7   4     2747.38     2853.36     93.03 o 
 -19   8   4      636.83      704.03     56.80 o 
 -18   8   4      309.64      257.67     43.08 o 
 -17   8   4     1261.04     1347.14     64.37 o 
 -16   8   4      672.91      746.55     43.18 o 
 -15   8   4      346.82      326.86     33.37 o 
 -14   8   4     1979.88     2092.91     50.69 o 
 -13   8   4     1364.32     1494.07     41.42 o 
 -12   8   4      472.17      535.08     26.05 o 
 -11   8   4     1388.02     1233.03     34.86 o 
 -10   8   4     4002.82     4072.40     81.34 o 
  -9   8   4     1334.80     1216.33     52.72 o 
  -8   8   4    19270.19    19278.14    205.15 o 
  -7   8   4    10514.90    10030.67    126.64 o 
  -6   8   4    17181.86    16756.61    187.98 o 
  -5   8   4     3693.61     3315.07     58.30 o 
  -4   8   4     5188.74     5387.03     77.05 o 
  -3   8   4     1763.86     1664.09     39.87 o 
  -2   8   4     6453.85     6015.29     71.14 o 
  -1   8   4      293.96      401.18     18.70 o 
   0   8   4    11370.32    11639.71    101.41 o 
   1   8   4     3166.51     3758.92     60.02 o 
   2   8   4    13056.52    12586.56    119.22 o 
   3   8   4      135.43      159.55     15.17 o 
   4   8   4    26803.81    25870.48    225.62 o 
   5   8   4       87.32      117.55     17.41 o 
   6   8   4     4753.39     5221.56     88.89 o 
   7   8   4      195.72      282.73     20.05 o 
   8   8   4     3314.66     3130.51     62.16 o 
   9   8   4      245.49      242.97     21.55 o 
  10   8   4     9101.50     8956.76    111.81 o 
  11   8   4     1289.77     1339.69     49.44 o 
  12   8   4    12119.42    11492.16    182.12 o 
  13   8   4        5.40       71.62     28.43 o 
  14   8   4     5785.44     5840.58    110.61 o 
  15   8   4      495.36      589.71     43.54 o 
  16   8   4     1097.71     1304.81     56.95 o 
  17   8   4       22.22       17.72     36.14 o 
  18   8   4      814.09      872.61     58.20 o 
  19   8   4       67.27       89.39     42.11 o 
 -18   9   4        2.36      -33.17     33.17 o 
 -17   9   4      452.14      479.42     46.40 o 
 -16   9   4      752.19      820.77     55.03 o 
 -15   9   4     7753.16     7755.40    156.52 o 
 -14   9   4     2406.83     2610.85     58.46 o 
 -13   9   4    17929.63    18141.11    208.12 o 
 -12   9   4     4219.05     4216.18     80.89 o 
 -11   9   4    17282.43    16911.87    181.64 o 
 -10   9   4     4662.67     4865.14     85.94 o 
  -9   9   4     5055.79     5107.60     81.31 o 
  -8   9   4     5467.62     5604.35     84.01 o 
  -7   9   4      247.95      320.12     25.92 o 
  -6   9   4     4697.59     4209.43     70.66 o 
  -5   9   4      771.16      828.78     30.61 o 
  -4   9   4     1967.87     1985.29     44.71 o 
  -3   9   4      643.97      650.65     28.80 o 
  -2   9   4     1071.76     1054.97     23.50 o 
  -1   9   4      175.34      241.86     12.89 o 
   0   9   4      324.73      559.22     18.10 o 
   1   9   4     4773.37     4722.38     63.02 o 
   2   9   4      152.55      310.81     17.99 o 
   3   9   4    19060.07    19005.38    173.12 o 
   4   9   4      349.86      554.75     23.42 o 
   5   9   4     5041.13     4803.11     63.75 o 
   6   9   4       20.77       34.89     17.22 o 
   7   9   4     2501.89     2521.07     44.69 o 
   8   9   4     3023.25     2940.59     51.51 o 
   9   9   4        3.73       33.62     20.10 o 
  10   9   4     1435.02     1298.67     44.42 o 
  11   9   4      523.80      572.85     38.30 o 
  12   9   4     8336.17     8220.08    124.60 o 
  13   9   4       23.80       59.91     31.62 o 
  14   9   4      404.73      367.76     38.11 o 
  15   9   4     2177.09     2114.88     68.69 o 
  16   9   4     1730.51     1644.13     62.61 o 
  17   9   4     3266.38     3298.98    105.13 o 
  18   9   4     1058.38     1065.28     91.44 o 
 -18  10   4      558.87      556.15     56.66 o 
 -17  10   4       40.07       51.38     34.59 o 
 -16  10   4      172.85      137.63     36.31 o 
 -15  10   4       29.79       35.77     27.83 o 
 -14  10   4      144.06      172.33     22.79 o 
 -13  10   4      943.66      828.41     44.98 o 
 -12  10   4     1369.31     1305.17     45.37 o 
 -11  10   4     4404.91     4013.35     86.75 o 
 -10  10   4      295.46      345.89     34.53 o 
  -9  10   4     4538.31     4808.35     84.54 o 
  -8  10   4     2667.19     2785.74     65.58 o 
  -7  10   4    11337.38    11042.59    140.52 o 
  -6  10   4     1635.85     1680.76     46.17 o 
  -5  10   4      866.74      779.80     31.48 o 
  -4  10   4      895.77     1008.54     51.65 o 
  -3  10   4       74.47      119.51     12.81 o 
  -2  10   4     2561.10     2366.08     37.90 o 
  -1  10   4     1543.19     1512.17     28.01 o 
   0  10   4       76.32       42.22     14.32 o 
   1  10   4     7394.41     7010.55     81.34 o 
   2  10   4     1273.24     1173.67     33.47 o 
   3  10   4     8158.50     7823.99     89.67 o 
   4  10   4     1253.49     1318.84     33.36 o 
   5  10   4     5385.55     5156.41     79.45 o 
   6  10   4      209.98      165.71     21.77 o 
   7  10   4      867.70      932.74     30.07 o 
   8  10   4      134.22      101.96     19.96 o 
   9  10   4      106.25      124.63     22.75 o 
  10  10   4     2686.28     2539.07     74.54 o 
  11  10   4     1271.28     1434.60     53.75 o 
  12  10   4       79.24      118.90     33.55 o 
  13  10   4     2822.42     2921.29     77.61 o 
  14  10   4      179.31      222.14     38.89 o 
  15  10   4     3088.50     3038.62     88.69 o 
  16  10   4      552.99      667.97     51.79 o 
  17  10   4     1627.81     1786.38     79.28 o 
  18  10   4       31.52        2.86     50.50 o 
 -17  11   4      295.61      365.42     44.53 o 
 -16  11   4     1060.65     1053.56     51.04 o 
 -15  11   4      104.05      142.47     36.65 o 
 -14  11   4     6111.13     6054.41    131.31 o 
 -13  11   4     1407.70     1292.77     65.43 o 
 -12  11   4    10722.54     9905.99    151.48 o 
 -11  11   4     5592.68     5589.12    105.90 o 
 -10  11   4    12705.54    12072.95    182.49 o 
  -9  11   4     6003.26     5767.73    124.30 o 
  -8  11   4     2283.39     2184.85     68.41 o 
  -7  11   4    14592.54    13877.35    193.85 o 
  -6  11   4      545.51      629.27     36.20 o 
  -5  11   4     5636.52     5186.63     94.58 o 
  -4  11   4      265.15      317.79     28.56 o 
  -3  11   4     1738.32     1669.15     33.28 o 
  -2  11   4      974.18      984.46     30.41 o 
  -1  11   4      262.20      473.97     19.09 o 
   0  11   4     8786.61     8436.72     90.04 o 
   1  11   4       62.75      212.14     18.48 o 
   2  11   4    10935.86    10844.28    131.02 o 
   3  11   4      248.77      274.85     25.38 o 
   4  11   4     3586.37     3415.31     54.93 o 
   5  11   4       54.26       31.00     19.88 o 
   6  11   4     3572.57     3510.41     77.43 o 
   7  11   4      456.32      503.84     25.93 o 
   8  11   4     3047.43     3064.60     60.36 o 
   9  11   4       18.24       19.31     25.35 o 
  10  11   4      418.25      454.18     33.95 o 
  11  11   4     3211.42     3327.65     98.12 o 
  12  11   4     1078.48     1172.50     56.43 o 
  13  11   4      466.54      384.04     39.38 o 
  14  11   4     3134.85     3271.88    122.65 o 
  15  11   4     1050.46     1179.64     64.52 o 
  16  11   4     2642.19     2715.50     87.34 o 
  17  11   4      354.06      203.85     62.96 o 
 -16  12   4       75.07       60.88     31.17 o 
 -15  12   4      986.64      963.94     46.54 o 
 -14  12   4      422.56      371.34     42.89 o 
 -13  12   4       93.89       80.96     65.68 o 
 -12  12   4     1520.33     1421.11     74.58 o 
 -11  12   4      287.65      409.37     48.14 o 
 -10  12   4     1448.84     1481.12     63.55 o 
  -9  12   4      493.88      597.77     54.67 o 
  -8  12   4     2671.76     2521.09     80.85 o 
  -7  12   4     1961.67     1945.41     69.75 o 
  -6  12   4      189.26      169.54     34.33 o 
  -5  12   4      196.13      238.67     34.74 o 
  -4  12   4      150.96      106.75     17.23 o 
  -3  12   4     1097.66      984.50     30.53 o 
  -2  12   4      291.47      235.55     16.25 o 
  -1  12   4      240.98      192.92     18.72 o 
   0  12   4      238.20      222.45     19.84 o 
   1  12   4       24.50       64.87     19.62 o 
   2  12   4     4103.92     3926.02     68.10 o 
   3  12   4      389.26      434.10     30.09 o 
   4  12   4     2531.46     2509.29     59.57 o 
   5  12   4        0.96      -23.86     23.86 o 
   6  12   4     1920.13     1906.43     51.76 o 
   7  12   4       44.70       23.44     20.57 o 
   8  12   4      241.62      217.91     29.35 o 
   9  12   4        0.84       22.40     27.80 o 
  10  12   4      652.89      714.36     39.87 o 
  11  12   4      237.46      305.36     33.95 o 
  12  12   4       15.00       64.95     29.99 o 
  13  12   4       75.35      139.14     33.04 o 
  14  12   4      932.17      909.10     75.48 o 
  15  12   4     2149.02     2389.30    124.02 o 
  16  12   4      904.90      848.59     71.78 o 
 -16  13   4      873.64      983.13     60.08 o 
 -15  13   4     1593.53     1568.85     56.25 o 
 -14  13   4      100.66       74.75     50.58 o 
 -13  13   4     1141.85      941.15     50.25 o 
 -12  13   4       82.84      197.89     54.36 o 
 -11  13   4     1151.67     1041.72     62.53 o 
 -10  13   4     1057.76     1022.61     59.86 o 
  -9  13   4     5929.96     5549.86    123.47 o 
  -8  13   4     3834.88     3801.72    101.41 o 
  -7  13   4     1587.69     1566.77     68.85 o 
  -6  13   4     8440.35     8457.37    223.01 o 
  -5  13   4     1992.79     1902.64     64.62 o 
  -4  13   4     9473.88     9141.64    136.82 o 
  -3  13   4      101.50      146.48     17.27 o 
  -2  13   4     5190.99     5150.10    100.77 o 
  -1  13   4     4545.19     4760.06    100.15 o 
   0  13   4      893.53     1020.50     35.54 o 
   1  13   4     6803.54     6749.27    103.61 o 
   2  13   4      425.06      499.27     32.52 o 
   3  13   4      351.19      555.57     33.92 o 
   4  13   4     1401.08     1449.00     47.57 o 
   5  13   4      338.46      296.47     33.57 o 
   6  13   4     1177.16     1282.06     65.23 o 
   7  13   4      400.73      528.09     37.13 o 
   8  13   4     1092.20     1102.74     44.89 o 
   9  13   4     1092.67     1068.57     48.80 o 
  10  13   4      949.26     1080.77     46.53 o 
  11  13   4       52.43       37.96     35.67 o 
  12  13   4      951.05     1034.52     55.00 o 
  13  13   4     2455.60     2527.75     72.03 o 
  14  13   4       42.20       30.87     43.08 o 
  15  13   4     2622.27     2809.12     90.65 o 
 -15  14   4      832.52      861.56     99.38 o 
 -14  14   4     1259.74     1224.52     83.49 o 
 -13  14   4      249.62      154.48     30.58 o 
 -12  14   4       62.56       43.91     56.51 o 
 -11  14   4      344.44      398.89     50.23 o 
 -10  14   4      712.34      768.83     56.98 o 
  -9  14   4        0.13      -48.56     48.56 o 
  -8  14   4     3954.85     3825.80    101.73 o 
  -7  14   4      313.15      285.98     42.02 o 
  -6  14   4     1835.87     1727.76     53.12 o 
  -5  14   4      107.80      127.20     29.38 o 
  -4  14   4      247.64      291.32     21.47 o 
  -3  14   4      263.82      246.22     22.64 o 
  -2  14   4      108.87       96.50     25.80 o 
  -1  14   4      973.20     1046.30     40.23 o 
   0  14   4       41.10       98.21     26.00 o 
   1  14   4       38.60       84.12     26.85 o 
   2  14   4      756.72      688.18     37.93 o 
   3  14   4      127.02      129.39     27.30 o 
   4  14   4      292.89      291.60     31.13 o 
   5  14   4       15.63       89.42     28.25 o 
   6  14   4       38.01       66.19     29.22 o 
   7  14   4       82.47      144.13     32.43 o 
   8  14   4      173.10      212.10     41.96 o 
   9  14   4      443.18      534.79     41.94 o 
  10  14   4        0.46       29.95     32.65 o 
  11  14   4      832.03      881.14     46.85 o 
  12  14   4       22.68       56.34     36.10 o 
  13  14   4      212.44      223.85     44.99 o 
  14  14   4      406.73      378.63     45.91 o 
 -13  15   4       43.13       73.71     60.97 o 
 -12  15   4      692.15      646.76     64.31 o 
 -11  15   4        7.01       16.18     42.23 o 
 -10  15   4      620.05      696.13     56.64 o 
  -9  15   4     2257.66     2264.39     94.32 o 
  -8  15   4     1135.33     1175.26     71.80 o 
  -7  15   4     7351.29     7086.38    121.62 o 
  -6  15   4       42.03       48.43     28.60 o 
  -5  15   4     6084.43     5881.33    101.81 o 
  -4  15   4     1218.42     1281.46     42.60 o 
  -3  15   4     4057.87     4128.06    106.38 o 
  -2  15   4     2471.99     2570.10     62.98 o 
  -1  15   4     2094.96     2357.78     62.02 o 
   0  15   4     1605.41     1863.56     60.77 o 
   1  15   4       52.81       68.18     26.07 o 
   2  15   4      709.16      807.66     40.33 o 
   3  15   4      310.93      302.82     32.00 o 
   4  15   4      168.09      163.37     30.44 o 
   5  15   4      113.35      143.46     32.89 o 
   6  15   4     1030.08     1105.71     59.09 o 
   7  15   4      372.49      475.82     48.04 o 
   8  15   4      216.47      152.42     34.68 o 
   9  15   4     1272.95     1329.45     76.82 o 
  10  15   4      169.95      182.67     45.56 o 
  11  15   4      366.38      444.63     53.21 o 
  12  15   4      517.74      456.13     48.71 o 
  13  15   4        6.88      -22.31     53.58 o 
 -12  16   4      802.57      698.54    112.11 o 
 -11  16   4        6.11       40.14     43.92 o 
 -10  16   4      325.63      483.41     54.60 o 
  -9  16   4     1412.93     1167.79     89.15 o 
  -8  16   4        1.71       -4.12     29.29 o 
  -7  16   4     1566.58     1409.70     63.24 o 
  -6  16   4      395.27      376.91     43.00 o 
  -5  16   4      467.88      477.36     47.50 o 
  -4  16   4      440.00      331.32     34.77 o 
  -3  16   4     1575.04     1903.48     61.52 o 
  -2  16   4      762.84      706.21     43.43 o 
  -1  16   4        1.97       34.91     27.63 o 
   0  16   4       29.51       59.71     28.33 o 
   1  16   4       96.53      190.66     31.81 o 
   2  16   4     2727.70     2690.64     69.91 o 
   3  16   4     1070.07     1096.81     47.90 o 
   4  16   4     1205.47     1173.40     49.59 o 
   5  16   4      236.60      279.25     35.11 o 
   6  16   4     1716.69     1474.68     57.95 o 
   7  16   4        8.97      113.28     34.21 o 
   8  16   4      677.76      628.24     46.09 o 
   9  16   4        5.08       34.23     37.41 o 
  10  16   4      212.85      264.73     44.44 o 
  11  16   4        6.30      -16.21     35.77 o 
  12  16   4      135.49      156.57     40.37 o 
 -10  17   4     1473.34     1378.21     70.37 o 
  -9  17   4      147.86      102.22     35.02 o 
  -8  17   4     2109.16     2040.77    140.98 o 
  -7  17   4       39.05       13.45     24.28 o 
  -6  17   4     4314.53     4192.19     95.13 o 
  -5  17   4      344.04      345.41     38.07 o 
  -4  17   4     4962.16     4861.88    101.48 o 
  -3  17   4        1.80       37.05     32.18 o 
  -2  17   4     2008.02     2166.54     68.98 o 
  -1  17   4      701.16      783.19     44.07 o 
   0  17   4      271.14      402.66     37.80 o 
   1  17   4     1231.01     1265.18     59.92 o 
   2  17   4        4.82       53.05     31.34 o 
   3  17   4     1206.42     1198.12     51.92 o 
   4  17   4       33.36       46.14     32.08 o 
   5  17   4      270.60      269.52     36.84 o 
   6  17   4       59.14      122.01     36.82 o 
   7  17   4      162.44      118.88     37.18 o 
   8  17   4      365.72      490.73     52.65 o 
   9  17   4      707.46      792.31     60.34 o 
  10  17   4      350.03      411.18     47.79 o 
  -8  18   4        2.62        4.14     26.94 o 
  -7  18   4       35.79       -3.21     40.15 o 
  -6  18   4       70.09       42.15     30.55 o 
  -5  18   4      172.44      147.61     35.43 o 
  -4  18   4      372.11      398.12     43.78 o 
  -3  18   4     1808.88     1985.96     69.27 o 
  -2  18   4      175.76      232.83     43.22 o 
  -1  18   4     2562.07     2610.90     78.64 o 
   0  18   4     1779.84     1645.24     59.91 o 
   1  18   4     3317.02     3573.94    107.96 o 
   2  18   4     2292.16     2417.99     73.20 o 
   3  18   4     3088.93     3136.08     97.24 o 
   4  18   4      703.23      724.14     47.96 o 
   5  18   4     2341.95     2393.25     73.69 o 
   6  18   4       19.28       34.50     41.30 o 
   7  18   4     1707.79     1791.06     75.90 o 
   8  18   4      484.56      585.01     64.99 o 
  -6  19   4      129.74      113.54     44.09 o 
  -5  19   4     1057.50     1177.43     60.69 o 
  -4  19   4        0.36       18.73     37.53 o 
  -3  19   4     1341.26     1432.18     67.13 o 
  -2  19   4        4.34       60.36     49.09 o 
  -1  19   4     1355.08     1310.00     62.30 o 
   0  19   4      117.94      134.09     39.64 o 
   1  19   4      587.45      480.01     44.83 o 
   2  19   4      115.89      101.33     39.08 o 
   3  19   4       38.52        5.30     34.30 o 
   4  19   4      170.07      313.57     42.57 o 
   5  19   4       45.43       45.37     35.93 o 
   6  19   4       92.09      -86.30    109.84 o 
 -20   1   5      809.95      927.01     57.51 o 
 -19   1   5      331.27      309.20     42.32 o 
 -18   1   5      657.62      775.04     49.89 o 
 -17   1   5     4094.86     4115.88     97.32 o 
 -16   1   5     4280.38     4026.72    111.50 o 
 -15   1   5     2460.83     2272.68     68.66 o 
 -14   1   5    10132.85    10144.33    146.20 o 
 -13   1   5     5642.56     5488.28     94.33 o 
 -12   1   5    17742.43    17188.29    179.98 o 
 -11   1   5     8880.51     8317.81     83.31 o 
 -10   1   5    23326.19    22946.66    182.76 o 
  -9   1   5    14170.50    13298.42    113.60 o 
  -8   1   5    32614.39    33436.54    255.76 o 
  -7   1   5     9847.33     8507.10     77.05 o 
  -6   1   5    14273.05    13929.71    104.66 o 
  -5   1   5     2230.32     2238.82     30.27 o 
  -4   1   5     2076.14     2421.69     30.20 o 
  -3   1   5      792.31     1026.13     16.36 o 
  -2   1   5     2352.04     2558.20     26.24 o 
  -1   1   5      257.43      227.84      9.71 o 
   0   1   5    15768.45    14702.59    124.30 o 
   1   1   5    42939.45    43829.91    347.17 o 
   2   1   5      838.17      730.42     17.90 o 
   3   1   5    24308.03    24812.31    221.93 o 
   4   1   5     5578.67     6794.28     68.52 o 
   5   1   5      823.81      619.50     19.02 o 
   6   1   5       16.65       34.73     15.51 o 
   7   1   5      169.13      177.80     18.59 o 
   8   1   5     2834.46     2989.32     44.39 o 
   9   1   5     2771.40     2937.56     44.85 o 
  10   1   5     3660.33     3401.48     49.95 o 
  11   1   5      106.91       79.56     15.67 o 
  12   1   5      687.25      629.70     23.76 o 
  13   1   5     5636.78     5432.53     68.10 o 
  14   1   5      446.75      391.71     22.38 o 
  15   1   5     5490.36     4937.34     72.88 o 
  16   1   5      208.25      176.32     27.44 o 
  17   1   5     2015.94     1822.26     52.03 o 
  18   1   5     1787.37     1705.28     49.75 o 
  19   1   5      383.84      277.75     53.49 o 
  20   1   5     1298.57     1342.82     74.86 o 
 -20   2   5       34.27       15.77     38.98 o 
 -19   2   5        0.14       -9.98     33.33 o 
 -18   2   5       20.61        4.51     36.31 o 
 -17   2   5      893.85      900.97     49.99 o 
 -16   2   5     2252.52     2230.61     90.42 o 
 -15   2   5      418.53      421.67     34.97 o 
 -14   2   5     1171.82     1027.27     43.16 o 
 -13   2   5     2488.52     2409.86     56.50 o 
 -12   2   5      131.66       88.70     18.42 o 
 -11   2   5    10840.76    10897.48    103.14 o 
 -10   2   5      314.30      261.71     16.46 o 
  -9   2   5       56.31       -7.35     11.91 o 
  -8   2   5      266.54      246.14     15.21 o 
  -7   2   5       54.70       60.43     13.29 o 
  -6   2   5      273.88      170.82     12.74 o 
  -5   2   5    12427.30    12317.07    105.94 o 
  -4   2   5     7852.13     7850.85     82.53 o 
  -3   2   5       13.12       84.30      8.71 o 
  -2   2   5     8292.68     8095.40     72.01 o 
  -1   2   5    14598.95    16436.55    133.95 o 
   0   2   5     9435.36     9101.20     71.94 o 
   1   2   5      569.71      436.39     13.15 o 
   2   2   5     4468.97     4139.51     42.66 o 
   3   2   5    16284.77    16385.65    140.77 o 
   4   2   5     2092.74     2589.29     35.81 o 
   5   2   5      411.87      410.94     19.53 o 
   6   2   5     7144.09     7965.09     80.59 o 
   7   2   5     3651.38     3918.32     50.82 o 
   8   2   5     2181.51     2132.83     38.65 o 
   9   2   5      276.88      244.26     16.81 o 
  10   2   5     3950.87     3698.97     51.43 o 
  11   2   5      391.80      329.46     18.03 o 
  12   2   5     5965.85     5960.59     73.56 o 
  13   2   5     4425.83     4308.20     67.86 o 
  14   2   5     2848.47     2855.49     60.03 o 
  15   2   5        0.93       43.97     28.44 o 
  16   2   5      627.79      656.66     36.47 o 
  17   2   5      945.46      906.68     41.59 o 
  18   2   5       14.68       56.46     28.00 o 
  19   2   5     1005.39     1003.73     42.84 o 
  20   2   5      109.62      123.70     31.67 o 
 -20   3   5      297.95      376.44     46.30 o 
 -19   3   5     3093.91     3252.29    113.01 o 
 -18   3   5     2330.13     2306.45     75.92 o 
 -17   3   5     1728.33     1596.53     61.52 o 
 -16   3   5     2090.23     2157.00     64.59 o 
 -15   3   5     3243.39     3288.03     62.70 o 
 -14   3   5     1341.94     1426.52     40.68 o 
 -13   3   5    11892.24    11788.13    133.12 o 
 -12   3   5       48.24       89.87     16.84 o 
 -11   3   5    14617.62    14710.08    131.42 o 
 -10   3   5       20.79       18.93     13.23 o 
  -9   3   5     9624.60     9374.31     83.25 o 
  -8   3   5     2923.87     2788.71     37.75 o 
  -7   3   5     3988.97     3972.56     43.29 o 
  -6   3   5     8421.33     8129.06     92.99 o 
  -5   3   5    23803.82    23292.02    192.97 o 
  -4   3   5     4258.01     4474.49     46.27 o 
  -3   3   5     7361.98     7784.38     69.98 o 
  -2   3   5     1334.71     1631.80     24.33 o 
  -1   3   5    20986.74    20915.56    161.72 o 
   0   3   5     3167.53     2727.84     30.94 o 
   1   3   5      224.59      169.85      9.94 o 
   2   3   5      422.91      388.94     13.57 o 
   3   3   5     2302.42     2509.87     31.27 o 
   4   3   5    17700.91    17464.44    144.65 o 
   5   3   5     3284.02     3439.99     40.71 o 
   6   3   5     1703.27     1861.58     32.67 o 
   7   3   5     4921.57     4657.86     53.79 o 
   8   3   5     1427.03     1683.02     75.39 o 
   9   3   5      105.62      202.56     14.20 o 
  10   3   5     1183.52     1333.17     26.79 o 
  11   3   5       52.59       89.31     20.75 o 
  12   3   5     3830.04     3681.74     64.79 o 
  13   3   5      980.71     1018.69     38.95 o 
  14   3   5     3351.24     3296.17     65.08 o 
  15   3   5      186.73      181.29     31.63 o 
  16   3   5     5198.50     5323.74     98.83 o 
  17   3   5      692.50      686.51     42.05 o 
  18   3   5      831.48      886.18     42.89 o 
  19   3   5     5384.98     5584.71     99.26 o 
  20   3   5      460.76      502.68     37.59 o 
 -20   4   5       22.57       13.89     37.72 o 
 -19   4   5       16.36       17.52     44.61 o 
 -18   4   5      632.88      698.29     48.57 o 
 -17   4   5       31.69       -5.94     26.98 o 
 -16   4   5     1948.84     1929.62     50.87 o 
 -15   4   5     1420.62     1360.71     42.56 o 
 -14   4   5      445.91      488.81     27.50 o 
 -13   4   5     1222.98     1197.96     51.11 o 
 -12   4   5     2257.63     2310.06     42.87 o 
 -11   4   5      698.32      734.45     23.91 o 
 -10   4   5     1096.45      996.27     29.61 o 
  -9   4   5     1701.30     1782.83     34.04 o 
  -8   4   5      908.60      849.01     20.64 o 
  -7   4   5     3607.30     3337.62     63.39 o 
  -6   4   5    19538.25    18350.70    152.88 o 
  -5   4   5    19654.94    19736.77    161.76 o 
  -4   4   5     6679.61     6455.90     78.00 o 
  -3   4   5    29951.03    31425.67    289.56 o 
  -2   4   5     7525.72     7994.67     78.85 o 
  -1   4   5    29544.71    30189.20    235.91 o 
   0   4   5     9810.51    10976.54     94.48 o 
   1   4   5    13175.99    13200.96    100.52 o 
   2   4   5       77.68      118.18     10.02 o 
   3   4   5      756.10     1015.79     20.77 o 
   4   4   5     8231.56     8175.77     81.70 o 
   5   4   5       96.66      129.64     14.89 o 
   6   4   5      469.93      373.48     16.34 o 
   7   4   5     7306.04     7083.31     77.88 o 
   8   4   5     1727.20     1965.22     36.18 o 
   9   4   5     4574.60     4331.64     59.37 o 
  10   4   5     1704.27     1788.41     39.47 o 
  11   4   5    16236.51    16143.35    166.72 o 
  12   4   5     7018.68     6855.08     94.81 o 
  13   4   5     6447.88     6615.87     94.40 o 
  14   4   5        4.91       -4.36     25.89 o 
  15   4   5     1679.89     1671.44     52.52 o 
  16   4   5      482.89      439.41     40.07 o 
  17   4   5     1414.90     1321.85     54.93 o 
  18   4   5     1836.95     1886.30     64.96 o 
  19   4   5      160.99      168.35     40.84 o 
  20   4   5      719.85      680.74     42.93 o 
 -20   5   5     5455.40     5251.46    121.87 o 
 -19   5   5     1200.98     1171.08     55.91 o 
 -18   5   5     4359.95     4532.93     82.54 o 
 -17   5   5      683.18      644.28     35.23 o 
 -16   5   5     3110.99     3081.86     93.84 o 
 -15   5   5      676.45      658.54     35.32 o 
 -14   5   5     9911.98    10104.65    125.44 o 
 -13   5   5      584.31      547.85     27.41 o 
 -12   5   5    21469.41    21522.18    198.63 o 
 -11   5   5     2467.84     2478.16     47.90 o 
 -10   5   5    12849.39    12879.95    117.05 o 
  -9   5   5     1595.12     1419.35     32.77 o 
  -8   5   5    10198.99    10093.47     98.31 o 
  -7   5   5      914.91      780.85     21.96 o 
  -6   5   5    33246.97    32926.70    277.02 o 
  -5   5   5     1615.29     1449.31     31.10 o 
  -4   5   5    25625.19    24742.73    221.77 o 
  -3   5   5     8701.73     9379.94    136.24 o 
  -2   5   5     3501.05     3142.67     37.47 o 
  -1   5   5    11207.66    11995.55    113.68 o 
   0   5   5     6559.84     6881.94     67.73 o 
   1   5   5     2273.84     2160.24     27.74 o 
   2   5   5       14.41       19.34      8.01 o 
   3   5   5     2849.17     3141.27     38.09 o 
   4   5   5     6149.00     6350.83     66.93 o 
   5   5   5     2976.70     2912.38     43.00 o 
   6   5   5     6533.25     6664.27     70.62 o 
   7   5   5       16.19       35.22     15.03 o 
   8   5   5     1363.29     1312.00     33.00 o 
   9   5   5      509.32      413.89     24.04 o 
  10   5   5        1.36        7.28     17.04 o 
  11   5   5     2741.12     2698.85     54.48 o 
  12   5   5     1459.72     1330.44     44.29 o 
  13   5   5     6087.33     5944.58     92.09 o 
  14   5   5     1806.52     1863.24     59.01 o 
  15   5   5     2764.13     2634.37     67.26 o 
  16   5   5      437.85      376.07     37.27 o 
  17   5   5     2548.20     2832.70     77.22 o 
  18   5   5      870.41      934.53     54.60 o 
  19   5   5      195.88      111.08     57.89 o 
  20   5   5     1899.16     2211.35     80.90 o 
 -19   6   5      102.16       99.49     38.93 o 
 -18   6   5     2333.79     2422.04     66.28 o 
 -17   6   5       24.74        3.90     26.66 o 
 -16   6   5     1371.56     1369.73     48.13 o 
 -15   6   5       69.99      107.46     22.76 o 
 -14   6   5       10.82       -9.05     21.76 o 
 -13   6   5      323.72      367.55     24.42 o 
 -12   6   5     1522.72     1681.26     35.74 o 
 -11   6   5      744.43      717.48     28.98 o 
 -10   6   5     8783.44     8755.34     99.89 o 
  -9   6   5      588.36      560.22     19.60 o 
  -8   6   5     3451.74     3507.38     54.25 o 
  -7   6   5      419.93      393.43     20.92 o 
  -6   6   5     3389.06     3674.62     57.44 o 
  -5   6   5       58.60      190.25     19.09 o 
  -4   6   5    32901.07    32401.64    310.42 o 
  -3   6   5      493.34      700.40     22.73 o 
  -2   6   5     4589.04     4399.38     45.88 o 
  -1   6   5     4114.27     3970.18     40.68 o 
   0   6   5    14578.08    14415.12    121.35 o 
   1   6   5      178.50      196.89     12.74 o 
   2   6   5      417.05      398.32     15.03 o 
   3   6   5     1268.95     1494.57     26.94 o 
   4   6   5     4686.49     4424.31     50.18 o 
   5   6   5     6830.30     6008.96     71.34 o 
   6   6   5    14642.63    14905.22    140.75 o 
   7   6   5    10068.42     9816.59    102.00 o 
   8   6   5    16538.96    16250.69    155.08 o 
   9   6   5     2248.11     2161.44     42.64 o 
  10   6   5     6900.99     6512.68     80.68 o 
  11   6   5      352.55      391.66     28.44 o 
  12   6   5     4930.83     4855.35     79.85 o 
  13   6   5       16.75        4.26     25.25 o 
  14   6   5     3699.53     3696.50     81.31 o 
  15   6   5      114.52       68.22     28.07 o 
  16   6   5     1213.60     1318.14     57.16 o 
  17   6   5      112.05      156.64     36.26 o 
  18   6   5     4017.81     3881.85    105.48 o 
  19   6   5       16.27       26.02     42.07 o 
 -19   7   5     2259.08     2057.07     71.99 o 
 -18   7   5       71.07       31.63     32.72 o 
 -17   7   5     5105.63     4795.84    100.49 o 
 -16   7   5      128.52      133.92     36.73 o 
 -15   7   5     5744.24     5553.30     89.83 o 
 -14   7   5       19.36      -22.97     22.97 o 
 -13   7   5    10872.88    11033.85    123.78 o 
 -12   7   5      234.51      213.74     23.70 o 
 -11   7   5    14354.05    14152.27    139.14 o 
 -10   7   5     1882.07     1958.68     45.04 o 
  -9   7   5    25774.10    25031.42    284.34 o 
  -8   7   5      490.18      591.88     27.36 o 
  -7   7   5    13721.98    13179.38    147.39 o 
  -6   7   5      582.15      587.58     28.84 o 
  -5   7   5    12881.96    12480.24    144.71 o 
  -4   7   5     1098.28     1033.92     39.21 o 
  -3   7   5      804.49      821.66     27.82 o 
  -2   7   5     4479.17     4813.03     57.64 o 
  -1   7   5     8159.54     8032.14     71.78 o 
   0   7   5     1307.04     1516.48     26.44 o 
   1   7   5    17506.91    17600.31    152.80 o 
   2   7   5     2207.38     2509.07     36.78 o 
   3   7   5     9967.69    10299.61    101.72 o 
   4   7   5      116.36      136.09     13.85 o 
   5   7   5    13591.72    13103.87    134.70 o 
   6   7   5      150.35      295.78     18.06 o 
   7   7   5      852.00      742.21     27.37 o 
   8   7   5      130.58      121.31     18.52 o 
   9   7   5       65.71       76.17     20.05 o 
  10   7   5     6430.28     6326.71     93.93 o 
  11   7   5     3247.98     3083.93     64.94 o 
  12   7   5     6422.72     6432.46    100.48 o 
  13   7   5      107.54      118.87     29.71 o 
  14   7   5     9251.47     8735.83    142.90 o 
  15   7   5      615.81      653.96     44.49 o 
  16   7   5      868.82      899.62     50.17 o 
  17   7   5      418.73      477.12     48.32 o 
  18   7   5      667.76      706.63     61.01 o 
  19   7   5       60.80       79.69     41.52 o 
 -19   8   5     2475.24     2408.81     88.71 o 
 -18   8   5       56.76        8.25     36.14 o 
 -17   8   5     2050.56     1896.01     73.38 o 
 -16   8   5       77.80       99.21     33.38 o 
 -15   8   5       84.03      110.56     26.11 o 
 -14   8   5      578.11      548.16     43.75 o 
 -13   8   5     1777.94     1842.99     46.21 o 
 -12   8   5     2304.59     2134.10     50.09 o 
 -11   8   5     5007.19     5247.01     76.75 o 
 -10   8   5      424.11      471.44     29.49 o 
  -9   8   5      807.59      910.56     34.98 o 
  -8   8   5      384.25      415.44     26.24 o 
  -7   8   5      251.86      335.24     25.35 o 
  -6   8   5     4598.69     4541.03     97.13 o 
  -5   8   5     4728.86     4797.50     92.00 o 
  -4   8   5     4502.72     4490.97     73.63 o 
  -3   8   5     4628.45     4601.85     69.28 o 
  -2   8   5      694.46      842.64     22.30 o 
  -1   8   5    46412.57    46560.18    373.55 o 
   0   8   5     2465.98     2420.66     34.43 o 
   1   8   5    26824.99    26050.45    210.27 o 
   2   8   5     2168.26     2139.29     33.86 o 
   3   8   5    25494.25    24798.71    238.19 o 
   4   8   5     3822.52     3869.30     51.42 o 
   5   8   5     5770.23     5728.54     66.42 o 
   6   8   5    26796.89    26519.44    235.31 o 
   7   8   5     6381.61     6491.48     84.75 o 
   8   8   5     5188.92     5020.89     73.22 o 
   9   8   5     1694.86     1770.06     43.80 o 
  10   8   5     1127.46     1199.83     50.78 o 
  11   8   5     4390.77     4473.89     83.92 o 
  12   8   5     5443.77     5266.24     95.66 o 
  13   8   5     8172.67     8071.53    126.93 o 
  14   8   5      595.94      620.08     43.52 o 
  15   8   5     5173.75     4979.18    104.26 o 
  16   8   5      855.30      859.59     50.50 o 
  17   8   5     6709.11     6738.62    269.00 o 
  18   8   5     1573.51     1678.42     74.04 o 
  19   8   5     5696.65     6039.86    179.26 o 
 -18   9   5     2387.04     2517.89    115.38 o 
 -17   9   5      485.41      421.11     41.43 o 
 -16   9   5     6312.60     6123.59    121.91 o 
 -15   9   5      354.58      365.17     31.20 o 
 -14   9   5     3773.98     3711.44     91.24 o 
 -13   9   5      582.95      644.56     28.70 o 
 -12   9   5     5549.73     5391.85    100.06 o 
 -11   9   5     1741.55     1663.34     43.88 o 
 -10   9   5    16698.89    15820.02    191.88 o 
  -9   9   5     6726.12     6960.38    105.55 o 
  -8   9   5    25871.11    25009.88    259.25 o 
  -7   9   5     6667.19     6540.36     95.82 o 
  -6   9   5    10644.10    10053.17    140.56 o 
  -5   9   5      509.03      531.10     29.41 o 
  -4   9   5       98.09       22.70     22.86 o 
  -3   9   5      641.86      564.88     18.93 o 
  -2   9   5     2641.45     2440.86     63.81 o 
  -1   9   5      510.50      591.78     17.87 o 
   0   9   5    16017.91    16689.71    153.98 o 
   1   9   5     4171.49     4536.41     57.30 o 
   2   9   5    20204.07    19525.61    195.78 o 
   3   9   5     2234.05     2325.25     41.00 o 
   4   9   5     2437.48     2472.22     47.89 o 
   5   9   5     2961.11     2502.41     41.45 o 
   6   9   5      175.34      298.38     19.25 o 
   7   9   5     2697.88     2411.17     53.37 o 
   8   9   5       46.06       65.38     21.90 o 
   9   9   5     8602.41     8407.19    120.22 o 
  10   9   5     5130.37     5164.30     90.16 o 
  11   9   5     8987.81     8724.07    174.83 o 
  12   9   5     1412.75     1531.19     53.11 o 
  13   9   5     6111.22     6107.60    117.12 o 
  14   9   5      110.60       82.62     43.26 o 
  15   9   5     1301.03     1224.27     59.83 o 
  16   9   5        7.55        3.02     35.61 o 
  17   9   5      973.68     1143.14     68.76 o 
  18   9   5       71.96      -31.49     42.96 o 
 -18  10   5      437.58      377.67     50.64 o 
 -17  10   5      379.82      479.57     42.60 o 
 -16  10   5      204.41      282.09     38.16 o 
 -15  10   5        1.28       -2.83     21.90 o 
 -14  10   5     2079.08     2194.54     59.00 o 
 -13  10   5       33.24       -1.38     33.73 o 
 -12  10   5     2896.82     2902.75     87.70 o 
 -11  10   5     2396.99     2145.31    128.27 o 
 -10  10   5      409.91      453.59     37.19 o 
  -9  10   5     1906.89     1877.83     56.72 o 
  -8  10   5       27.48       61.96     25.86 o 
  -7  10   5       64.09      137.94     25.51 o 
  -6  10   5     6108.77     5942.65     90.49 o 
  -5  10   5     7096.35     7314.85    101.93 o 
  -4  10   5     6997.58     6621.85     94.06 o 
  -3  10   5      374.35      429.81     19.46 o 
  -2  10   5    16706.64    16873.47    162.10 o 
  -1  10   5     1429.14     1477.60     38.62 o 
   0  10   5    35762.62    35279.69    290.94 o 
   1  10   5     8734.91     8409.20     94.97 o 
   2  10   5    50626.91    49059.79    437.03 o 
   3  10   5     5007.95     4896.10     64.04 o 
   4  10   5    28564.64    28671.19    283.57 o 
   5  10   5     5384.73     5404.01     87.52 o 
   6  10   5     9196.38     9159.01    109.58 o 
   7  10   5     1335.65     1219.72     37.09 o 
   8  10   5     2582.31     2531.88     60.51 o 
   9  10   5     1076.49     1145.76     43.51 o 
  10  10   5      787.97      721.09     41.60 o 
  11  10   5     2249.10     2364.39     68.25 o 
  12  10   5    11032.37    11460.02    172.23 o 
  13  10   5      299.07      265.32     37.52 o 
  14  10   5     6768.32     6582.09    143.71 o 
  15  10   5      505.58      519.87     47.98 o 
  16  10   5     5818.68     5585.55    126.94 o 
  17  10   5      861.56      892.41     65.00 o 
 -17  11   5     4136.62     4131.29     99.89 o 
 -16  11   5      983.24      969.55     48.68 o 
 -15  11   5     4674.41     4759.55     99.78 o 
 -14  11   5      869.43      950.74     40.04 o 
 -13  11   5     3974.55     3660.34     87.41 o 
 -12  11   5     1840.96     1773.82     78.44 o 
 -11  11   5     3862.32     3477.43     92.42 o 
 -10  11   5     3024.14     2880.35     82.86 o 
  -9  11   5     6750.66     6628.54    112.91 o 
  -8  11   5     4783.36     4293.16     91.90 o 
  -7  11   5     6337.51     6349.26    117.42 o 
  -6  11   5     1564.63     1475.50     52.54 o 
  -5  11   5     4055.52     4150.77     77.98 o 
  -4  11   5      239.03      191.73     22.16 o 
  -3  11   5      594.12      613.02     21.98 o 
  -2  11   5        5.62       20.05     12.39 o 
  -1  11   5     6659.55     6179.95     74.15 o 
   0  11   5      256.60      348.01     20.94 o 
   1  11   5    11943.16    12215.41    129.17 o 
   2  11   5     6250.67     6093.93     77.75 o 
   3  11   5     5712.24     5635.96     84.04 o 
   4  11   5     8114.91     8108.80    106.16 o 
   5  11   5        7.83        6.06     24.91 o 
   6  11   5     3974.85     3876.83     85.02 o 
   7  11   5       27.28       50.14     23.26 o 
   8  11   5     2544.28     2602.79     65.11 o 
   9  11   5     7645.73     7571.89    125.29 o 
  10  11   5     2783.25     2758.36     74.69 o 
  11  11   5     2463.40     2709.63     70.60 o 
  12  11   5     1887.46     1955.73     65.45 o 
  13  11   5     2924.09     3053.92     82.46 o 
  14  11   5      251.94      245.59     50.88 o 
  15  11   5      251.35      342.47     45.05 o 
  16  11   5     1529.85     1507.01     69.58 o 
  17  11   5      278.07      298.55     53.02 o 
 -16  12   5       14.58       10.07     35.10 o 
 -15  12   5      223.19      253.93     32.30 o 
 -14  12   5       27.59       38.28     32.24 o 
 -13  12   5       33.69      -11.29     33.08 o 
 -12  12   5      738.81      780.01     63.21 o 
 -11  12   5      130.02      126.93     39.94 o 
 -10  12   5      164.27      148.64     40.55 o 
  -9  12   5     2950.70     2948.76     91.97 o 
  -8  12   5       36.69      193.38     43.16 o 
  -7  12   5     7443.80     6936.93    134.60 o 
  -6  12   5       26.53      120.84     33.86 o 
  -5  12   5    11536.15    11779.99    186.62 o 
  -4  12   5      680.79      697.20     45.72 o 
  -3  12   5     8704.97     8501.50    100.48 o 
  -2  12   5      153.10      143.31     16.93 o 
  -1  12   5     4225.34     4517.11     67.08 o 
   0  12   5      257.06      246.79     21.27 o 
   1  12   5    14052.78    13931.80    174.98 o 
   2  12   5      518.62      536.40     32.15 o 
   3  12   5    17036.36    16357.92    200.15 o 
   4  12   5      152.94      193.09     36.43 o 
   5  12   5    14574.10    13881.37    188.97 o 
   6  12   5      970.98      941.91     39.64 o 
   7  12   5     4162.19     3882.70     77.72 o 
   8  12   5     3140.80     2979.25     69.39 o 
   9  12   5     6374.88     6264.52    106.30 o 
  10  12   5     1268.57     1421.05     52.15 o 
  11  12   5    14201.91    14363.02    193.38 o 
  12  12   5      890.31      859.50     59.31 o 
  13  12   5     9163.90     9703.80    151.89 o 
  14  12   5      563.92      595.13     50.27 o 
  15  12   5     3371.11     3505.13    114.81 o 
  16  12   5        1.93       11.98     37.95 o 
 -15  13   5     1468.84     1473.35     52.19 o 
 -14  13   5     3908.86     3584.02     98.01 o 
 -13  13   5     1464.18     1359.56     87.98 o 
 -12  13   5     3803.41     3777.97    163.68 o 
 -11  13   5      772.35      746.82     56.48 o 
 -10  13   5     3150.36     3228.77     99.34 o 
  -9  13   5     4181.40     3965.25    118.88 o 
  -8  13   5     3940.06     3747.47    113.83 o 
  -7  13   5     1413.91     1344.80     63.05 o 
  -6  13   5     2767.24     3006.15     85.77 o 
  -5  13   5     1823.91     1763.45     86.89 o 
  -4  13   5     4527.03     4575.72     88.25 o 
  -3  13   5     2475.73     2563.42     46.38 o 
  -2  13   5     1155.68     1151.21     33.68 o 
  -1  13   5     8101.30     7550.01     99.64 o 
   0  13   5     6395.54     6291.24     91.57 o 
   1  13   5     3149.85     3094.13     66.95 o 
   2  13   5     4413.17     4506.06    118.49 o 
   3  13   5     5388.73     5348.21     93.07 o 
   4  13   5     2870.08     2766.14     69.38 o 
   5  13   5     2897.23     2821.90     71.75 o 
   6  13   5     4044.77     3568.20     80.77 o 
   7  13   5      293.09      356.31     35.34 o 
   8  13   5     5989.93     5666.44    108.53 o 
   9  13   5      287.13      328.68     34.72 o 
  10  13   5     2040.46     1989.58     62.79 o 
  11  13   5      398.03      437.03     50.78 o 
  12  13   5     1362.55     1396.52     74.75 o 
  13  13   5      299.99      340.26     41.07 o 
  14  13   5      209.77      225.65     41.88 o 
  15  13   5      262.54      297.43     43.39 o 
 -14  14   5       97.82      168.80     33.99 o 
 -13  14   5      231.50      133.61     72.61 o 
 -12  14   5       35.09        1.78     43.87 o 
 -11  14   5      536.41      675.80     58.72 o 
 -10  14   5       58.14      -16.47     42.53 o 
  -9  14   5        0.49       13.74     40.67 o 
  -8  14   5     2965.11     3262.73    108.03 o 
  -7  14   5     1818.79     1949.55     83.30 o 
  -6  14   5     5646.83     5568.17    101.16 o 
  -5  14   5     2275.73     2243.69     62.49 o 
  -4  14   5    12566.14    12700.52    151.31 o 
  -3  14   5      594.76      646.57     29.75 o 
  -2  14   5     7187.00     7095.70     98.95 o 
  -1  14   5        0.94        5.00     23.74 o 
   0  14   5     4417.62     4532.53     83.92 o 
   1  14   5     2049.13     1724.07     53.12 o 
   2  14   5     2365.74     2301.78     74.26 o 
   3  14   5      355.09      235.99     29.97 o 
   4  14   5     4997.64     4686.36     94.36 o 
   5  14   5        1.94       -5.27     27.45 o 
   6  14   5     8254.60     7948.17    133.45 o 
   7  14   5      270.98      237.10     35.64 o 
   8  14   5    12184.11    11902.66    179.89 o 
   9  14   5     1190.79     1256.60     56.04 o 
  10  14   5    15520.67    15469.13    228.30 o 
  11  14   5     4053.52     4006.91    128.30 o 
  12  14   5     6757.99     7011.67    133.81 o 
  13  14   5     1066.68     1156.83     55.61 o 
  14  14   5     3384.42     3821.53    106.93 o 
 -13  15   5     1823.07     1882.22    119.66 o 
 -12  15   5     1691.05     1550.64     85.91 o 
 -11  15   5     1600.08     1727.53     79.89 o 
 -10  15   5     1240.11     1206.02     68.26 o 
  -9  15   5      884.65      864.63     67.84 o 
  -8  15   5      768.98      811.54     71.08 o 
  -7  15   5     1434.74     1391.68     75.75 o 
  -6  15   5     1938.09     1987.94     65.54 o 
  -5  15   5      190.71      188.60     35.07 o 
  -4  15   5     6436.09     6525.68    100.65 o 
  -3  15   5     1861.58     2024.69     60.23 o 
  -2  15   5     7770.91     7681.26    117.08 o 
  -1  15   5       50.84      107.12     27.97 o 
   0  15   5     9163.11     8989.84    133.27 o 
   1  15   5      195.18      197.44     29.64 o 
   2  15   5     2531.20     2443.07     70.35 o 
   3  15   5     2537.40     2587.94     67.75 o 
   4  15   5     1274.08     1166.45     50.64 o 
   5  15   5     5848.79     5744.29    110.93 o 
   6  15   5     1490.90     1444.50     57.55 o 
   7  15   5     7554.73     7711.65    135.75 o 
   8  15   5     1769.74     1870.06     66.25 o 
   9  15   5     2223.29     2173.01     72.54 o 
  10  15   5      485.08      475.07     58.97 o 
  11  15   5        8.71        8.30     34.62 o 
  12  15   5     2296.94     2542.67     96.29 o 
  13  15   5      121.51       76.38     41.83 o 
 -12  16   5       39.97       54.82     55.98 o 
 -11  16   5      191.20      268.04     55.04 o 
 -10  16   5        5.08       21.91     46.36 o 
  -9  16   5     1018.45      969.03     72.03 o 
  -8  16   5        4.92        3.00     50.89 o 
  -7  16   5     1492.51     1400.52     62.10 o 
  -6  16   5      390.08      472.39     46.91 o 
  -5  16   5     2679.05     2637.05     71.60 o 
  -4  16   5      927.73     1069.91     48.79 o 
  -3  16   5     7363.39     7370.13    132.57 o 
  -2  16   5      576.51      610.21     42.68 o 
  -1  16   5     9988.87     9521.85    140.65 o 
   0  16   5      120.40      200.49     32.27 o 
   1  16   5     4740.46     4998.87     95.56 o 
   2  16   5      112.80       69.82     29.75 o 
   3  16   5     4217.07     4065.46     86.86 o 
   4  16   5        5.11       45.74     37.45 o 
   5  16   5     4701.13     4804.37    127.19 o 
   6  16   5       89.65      120.81     35.25 o 
   7  16   5     6553.93     6752.90    137.85 o 
   8  16   5      692.03      792.47     57.95 o 
   9  16   5     7175.21     7239.68    200.36 o 
  10  16   5      688.45      502.83     51.66 o 
  11  16   5     3090.49     3085.83     96.66 o 
  12  16   5      494.16      551.59     63.53 o 
 -10  17   5        5.27      -44.00     50.48 o 
  -9  17   5       51.28       14.36     66.36 o 
  -8  17   5       33.68       21.84     34.79 o 
  -7  17   5     1071.32      996.35     67.73 o 
  -6  17   5      109.90      107.62     29.38 o 
  -5  17   5     3395.89     3130.35    130.60 o 
  -4  17   5     2777.41     2921.56     82.86 o 
  -3  17   5     6322.72     5960.87    123.63 o 
  -2  17   5     2363.87     2546.81     75.55 o 
  -1  17   5     3418.27     3388.70     87.66 o 
   0  17   5      192.14      144.73     35.76 o 
   1  17   5     3099.21     2834.26     74.71 o 
   2  17   5     1231.31     1240.24     53.02 o 
   3  17   5     2391.16     2230.64     76.36 o 
   4  17   5     1793.50     1949.85     68.65 o 
   5  17   5     1482.56     1386.22     61.01 o 
   6  17   5     2411.23     2737.75     86.35 o 
   7  17   5     2596.84     2620.58     81.27 o 
   8  17   5     1056.52     1076.44     58.18 o 
   9  17   5      972.74     1141.60     76.03 o 
  10  17   5       40.34       14.77     64.55 o 
  -8  18   5      304.95      358.44     45.96 o 
  -7  18   5       94.96       99.92     30.22 o 
  -6  18   5      308.81      253.85     36.38 o 
  -5  18   5       34.54       34.73     34.64 o 
  -4  18   5      279.35      382.98     45.20 o 
  -3  18   5      296.15      433.58     45.27 o 
  -2  18   5     2892.23     3028.55     91.47 o 
  -1  18   5      474.35      607.21     47.54 o 
   0  18   5     4514.78     4607.78    105.40 o 
   1  18   5      964.35      985.55     51.21 o 
   2  18   5     5366.74     5232.73    107.35 o 
   3  18   5      114.10      183.62     38.63 o 
   4  18   5     6340.16     6680.93    131.09 o 
   5  18   5      139.76       93.44     46.94 o 
   6  18   5     6022.18     6382.24    211.78 o 
   7  18   5       39.83       89.90     48.06 o 
   8  18   5     3742.98     3869.80    110.49 o 
  -5  19   5      557.00      629.46     55.94 o 
  -4  19   5     2068.07     2174.56     79.80 o 
  -3  19   5     3123.60     3268.26     96.82 o 
  -2  19   5      967.87      861.61     58.50 o 
  -1  19   5     2354.27     2612.44    111.89 o 
   0  19   5      458.86      442.13     51.43 o 
   1  19   5     1121.43     1232.90     65.62 o 
   2  19   5      782.64      705.29     50.24 o 
   3  19   5      453.27      535.01     47.42 o 
   4  19   5     2469.91     2611.29     99.21 o 
   5  19   5      341.28      334.38     59.76 o 
 -20   0   6     5706.99     5179.23    172.15 o 
 -19   0   6      675.84      711.39    119.57 o 
 -18   0   6     4041.85     3921.43    138.92 o 
 -17   0   6       73.63      111.77     59.34 o 
 -16   0   6     5454.21     5134.46    151.75 o 
 -15   0   6     7372.26     7356.33    199.76 o 
 -14   0   6        5.10      -17.84     46.91 o 
 -13   0   6    16898.40    15986.45    437.11 o 
 -12   0   6        5.05      -24.71     24.71 o 
 -11   0   6    10430.09    10487.02    160.62 o 
 -10   0   6     1714.83     1444.27     52.35 o 
  -9   0   6     4648.04     5325.30    124.81 o 
  -8   0   6      555.74      521.49     27.39 o 
  -7   0   6    56406.54    58437.56    689.62 o 
  -6   0   6     9901.92    10604.13    119.04 o 
  -5   0   6    27264.60    28672.39    269.74 o 
  -4   0   6    87783.09    89764.17    805.05 o 
  -3   0   6    92888.98   100616.02    899.59 o 
  -2   0   6     1949.23     2217.67     37.49 o 
  -1   0   6    71172.80    74650.63    671.45 o 
   0   0   6     4036.89     4422.49     62.43 o 
   1   0   6    64493.11    63809.30    808.63 o 
   2   0   6    50034.48    49490.82    576.44 o 
   3   0   6    34173.75    31052.96    459.80 o 
   4   0   6    29715.85    28757.84    382.45 o 
   5   0   6    65721.84    66140.61   1386.82 o 
   6   0   6    15812.80    15392.18    205.01 o 
   7   0   6    26536.66    25748.15    353.25 o 
   8   0   6     8333.91     8447.20    132.24 o 
   9   0   6    14440.45    16054.59    202.60 o 
  10   0   6      543.97      550.13     34.52 o 
  11   0   6     1462.83     1585.48     53.34 o 
  12   0   6      883.00      929.43     43.53 o 
  13   0   6     7371.36     7455.40    127.35 o 
  14   0   6      309.46      408.75     34.79 o 
  15   0   6    20602.17    19446.80    269.68 o 
  16   0   6      409.24      399.41     41.79 o 
  17   0   6     7018.34     6870.30    122.90 o 
  18   0   6      514.52      553.94     71.95 o 
  19   0   6     8654.19     9095.03    246.79 o 
  20   0   6      448.03      497.89     75.73 o 
 -20   1   6     1244.72     1307.35     64.84 o 
 -19   1   6        6.51        0.76     41.17 o 
 -18   1   6      275.21      232.04     39.13 o 
 -17   1   6      596.79      602.57     44.93 o 
 -16   1   6      616.39      616.15     43.56 o 
 -15   1   6     1815.95     1946.16     63.93 o 
 -14   1   6     1643.88     1600.97     57.68 o 
 -13   1   6        0.29       27.22     22.03 o 
 -12   1   6      175.30      162.20     22.35 o 
 -11   1   6     1017.67     1000.54     28.32 o 
 -10   1   6     6631.82     6778.01     71.77 o 
  -9   1   6     2477.39     2210.88     35.94 o 
  -8   1   6    27720.36    28467.34    229.65 o 
  -7   1   6    13417.56    13577.33    115.17 o 
  -6   1   6    25343.57    25202.89    185.54 o 
  -5   1   6     8671.56     8609.46     72.29 o 
  -4   1   6     7165.29     7177.84     81.89 o 
  -3   1   6    52343.10    55011.50    363.81 o 
  -2   1   6     3954.42     3967.11     37.94 o 
  -1   1   6    23037.61    24037.81    178.88 o 
   0   1   6     6326.34     5848.47     57.24 o 
   1   1   6      351.70      585.63     16.53 o 
   2   1   6     2163.02     1888.32     30.56 o 
   3   1   6     3000.56     3222.94     41.86 o 
   4   1   6     2542.31     2299.68     35.75 o 
   5   1   6     6854.07     7015.47     73.73 o 
   6   1   6      598.21      373.77     19.92 o 
   7   1   6     4843.87     4189.46     54.16 o 
   8   1   6     4763.46     4823.34     60.14 o 
   9   1   6     2340.24     2560.93     42.71 o 
  10   1   6      614.52      613.83     23.74 o 
  11   1   6      272.28      289.51     20.42 o 
  12   1   6        5.45       46.56     17.92 o 
  13   1   6     4285.79     4585.70     66.16 o 
  14   1   6     3777.67     3749.80     59.71 o 
  15   1   6    12179.71    12177.87    131.03 o 
  16   1   6     6567.32     6377.80     88.12 o 
  17   1   6     9619.92     9827.53    156.45 o 
  18   1   6     4572.75     4576.76     84.07 o 
  19   1   6     1403.79     1319.18     46.61 o 
  20   1   6     1626.89     1653.31     75.76 o 
 -20   2   6       42.66        1.96     36.22 o 
 -19   2   6     4449.79     4493.34    110.05 o 
 -18   2   6       55.65       97.03     35.41 o 
 -17   2   6     5167.23     5003.81    108.74 o 
 -16   2   6     1066.06     1086.48     51.38 o 
 -15   2   6     5762.74     5610.97    110.03 o 
 -14   2   6     6358.79     6209.35     99.05 o 
 -13   2   6     2033.47     1996.69     56.54 o 
 -12   2   6     3007.60     3128.47     58.72 o 
 -11   2   6     1261.47     1270.41     29.57 o 
 -10   2   6     3023.33     2911.58     48.44 o 
  -9   2   6     1127.55     1115.64     27.92 o 
  -8   2   6    19721.21    19532.78    177.06 o 
  -7   2   6     6327.59     6475.45     68.83 o 
  -6   2   6    31787.25    31998.14    254.69 o 
  -5   2   6    22709.18    24134.03    189.01 o 
  -4   2   6    64331.76    64266.04    460.04 o 
  -3   2   6    25094.44    27092.09    215.13 o 
  -2   2   6    63227.72    65667.96    501.26 o 
  -1   2   6      587.46      593.09     14.24 o 
   0   2   6    20382.31    18844.99    143.48 o 
   1   2   6    13459.53    12141.09    100.70 o 
   2   2   6    37863.59    36130.98    271.95 o 
   3   2   6     3686.16     3400.37     43.09 o 
   4   2   6    64718.70    62504.85    515.52 o 
   5   2   6     2583.28     2166.71     36.40 o 
   6   2   6    31228.79    29140.14    254.46 o 
   7   2   6     3765.51     3326.07     47.14 o 
   8   2   6    12649.68    11758.87    113.81 o 
   9   2   6     5721.52     5492.97     66.41 o 
  10   2   6     9429.11     8873.12     98.33 o 
  11   2   6      187.77      211.84     21.75 o 
  12   2   6     6584.68     6288.04     78.73 o 
  13   2   6      175.05      140.39     22.02 o 
  14   2   6    21032.03    20384.84    242.17 o 
  15   2   6      222.89      248.78     31.01 o 
  16   2   6     8843.43     8549.97    124.96 o 
  17   2   6       25.46       40.65     27.19 o 
  18   2   6     7031.10     7177.53    114.01 o 
  19   2   6       33.69        1.54     27.20 o 
  20   2   6     4347.77     4610.29     91.34 o 
 -20   3   6      597.16      657.69     53.67 o 
 -19   3   6     2291.75     2315.27     79.88 o 
 -18   3   6      756.15      715.26     52.43 o 
 -17   3   6      891.58      885.42     50.24 o 
 -16   3   6      627.84      639.30     43.90 o 
 -15   3   6      124.60       86.82     26.18 o 
 -14   3   6      465.38      420.68     25.78 o 
 -13   3   6     1465.00     1350.62     37.57 o 
 -12   3   6       87.59       44.27     23.47 o 
 -11   3   6      612.39      583.19     23.82 o 
 -10   3   6      599.95      664.71     22.90 o 
  -9   3   6    21232.78    21475.26    174.95 o 
  -8   3   6     1944.79     2120.07     39.93 o 
  -7   3   6    43103.83    44065.88    332.91 o 
  -6   3   6     1097.91     1042.12     27.65 o 
  -5   3   6    15264.84    15213.37    179.93 o 
  -4   3   6    17852.34    18250.01    149.98 o 
  -3   3   6     1737.11     1627.41     27.91 o 
  -2   3   6     5581.78     6102.85     63.93 o 
  -1   3   6     3718.25     3405.59     43.67 o 
   0   3   6     1674.40     1889.03     33.56 o 
   1   3   6     5834.12     5369.05     49.30 o 
   2   3   6      220.65      183.40     11.54 o 
   3   3   6     4006.76     3488.38     41.71 o 
   4   3   6     7515.61     8080.37     77.93 o 
   5   3   6     3065.50     2974.40     42.08 o 
   6   3   6     3541.66     2716.37     43.01 o 
   7   3   6      620.59      713.53     22.68 o 
   8   3   6     5021.29     5144.54     64.96 o 
   9   3   6     6686.98     7216.88     88.18 o 
  10   3   6      915.73      856.48     26.28 o 
  11   3   6     3299.53     3400.43     51.57 o 
  12   3   6     4160.61     3978.05     69.58 o 
  13   3   6     2380.36     2369.74     58.31 o 
  14   3   6     6180.75     6181.51     99.28 o 
  15   3   6     1024.07     1011.18     50.12 o 
  16   3   6     5994.82     6011.95    108.03 o 
  17   3   6     2760.33     2900.33     74.97 o 
  18   3   6     2618.32     2475.66     65.91 o 
  19   3   6     3384.43     3332.30     77.44 o 
  20   3   6      887.33      841.76     46.49 o 
 -20   4   6     1275.85     1207.29     63.50 o 
 -19   4   6     1888.63     2004.87     75.34 o 
 -18   4   6     3641.18     3739.23    136.84 o 
 -17   4   6      407.88      384.55     39.13 o 
 -16   4   6     2360.78     2199.78     55.15 o 
 -15   4   6      123.76      170.48     24.47 o 
 -14   4   6     6594.02     6262.86     93.71 o 
 -13   4   6       39.81       39.60     19.22 o 
 -12   4   6     6784.48     6641.80     88.36 o 
 -11   4   6     2956.87     2988.37     50.47 o 
 -10   4   6     2125.66     2153.71     36.69 o 
  -9   4   6     8807.44     8994.19     92.15 o 
  -8   4   6     5316.39     5782.14     58.23 o 
  -7   4   6    24582.86    23525.38    175.34 o 
  -6   4   6     1752.10     1922.94     36.78 o 
  -5   4   6    32369.61    32395.44    247.80 o 
  -4   4   6     1143.70      971.05     20.74 o 
  -3   4   6    49599.11    50805.21    420.12 o 
  -2   4   6     5522.51     6395.46     94.34 o 
  -1   4   6    60509.55    59984.95    477.10 o 
   0   4   6    11325.56    12180.75    105.66 o 
   1   4   6    14437.73    13820.85    114.01 o 
   2   4   6      367.63      399.46     15.53 o 
   3   4   6    10247.31    10222.34     92.74 o 
   4   4   6      497.02      608.10     20.48 o 
   5   4   6     5636.54     5453.77     61.48 o 
   6   4   6      698.99      612.55     26.15 o 
   7   4   6    20696.46    19184.45    161.83 o 
   8   4   6     9534.48     8397.33     87.32 o 
   9   4   6    39535.53    37520.98    351.57 o 
  10   4   6     8689.17     8008.17    102.68 o 
  11   4   6    23060.06    22178.42    228.92 o 
  12   4   6     2428.90     2171.77     52.63 o 
  13   4   6     3923.99     3671.76     72.61 o 
  14   4   6      136.22      132.31     29.82 o 
  15   4   6     7420.65     7364.41    121.83 o 
  16   4   6        1.02       17.75     31.68 o 
  17   4   6     4692.70     4898.13    108.10 o 
  18   4   6     1377.87     1406.70     68.15 o 
  19   4   6     2577.91     2736.79     79.24 o 
  20   4   6      793.47      849.16     51.72 o 
 -19   5   6     1111.43     1125.44     59.91 o 
 -18   5   6      738.31      853.38     41.41 o 
 -17   5   6     1895.46     2047.13     58.62 o 
 -16   5   6     1803.70     1788.25     53.53 o 
 -15   5   6     2250.10     2334.56     50.33 o 
 -14   5   6     1312.01     1387.34     40.70 o 
 -13   5   6      432.18      417.67     24.73 o 
 -12   5   6     1134.29     1218.70     32.73 o 
 -11   5   6        2.50       28.57     16.83 o 
 -10   5   6     3658.72     3641.49     45.90 o 
  -9   5   6     2279.33     2329.73     33.54 o 
  -8   5   6    17232.53    17299.88    134.43 o 
  -7   5   6     3390.10     3262.95     41.55 o 
  -6   5   6    40156.05    39805.31    304.39 o 
  -5   5   6     2823.07     3100.90     42.23 o 
  -4   5   6    42223.38    42808.88    416.96 o 
  -3   5   6     1173.09     1285.83     22.87 o 
  -2   5   6    33506.53    34556.43    288.28 o 
  -1   5   6     5605.30     5897.84     66.32 o 
   0   5   6     8012.61     7160.76     86.68 o 
   1   5   6      508.69      635.69     18.59 o 
   2   5   6     6953.87     6855.43     61.59 o 
   3   5   6      553.82      546.91     17.95 o 
   4   5   6     3086.63     3008.92     42.22 o 
   5   5   6      283.26      227.34     15.07 o 
   6   5   6      278.21      332.72     17.20 o 
   7   5   6     1354.02     1537.67     32.08 o 
   8   5   6     2158.10     2428.48     49.66 o 
   9   5   6     3050.88     3035.46     53.44 o 
  10   5   6     3561.68     3705.53     61.12 o 
  11   5   6      681.42      888.43     34.69 o 
  12   5   6     6725.59     6511.48     93.80 o 
  13   5   6     6150.92     5958.59     98.24 o 
  14   5   6     3201.63     3169.73     75.29 o 
  15   5   6     2092.70     2089.64     63.84 o 
  16   5   6     1056.11     1028.12     53.30 o 
  17   5   6     1763.38     1661.86     65.47 o 
  18   5   6      686.41      741.62     53.25 o 
  19   5   6     2439.46     2816.74     93.20 o 
 -19   6   6     1608.13     1530.68     58.92 o 
 -18   6   6     5274.55     5076.76     95.26 o 
 -17   6   6     2424.61     2393.87     60.22 o 
 -16   6   6     2073.24     1978.89     49.52 o 
 -15   6   6     1547.79     1558.90     42.15 o 
 -14   6   6        6.98       37.68     20.89 o 
 -13   6   6      728.56      764.64     28.86 o 
 -12   6   6        1.35       -4.31     18.24 o 
 -11   6   6     1371.34     1405.10     39.52 o 
 -10   6   6     2869.91     2801.63     39.28 o 
  -9   6   6     1591.92     1600.55     39.55 o 
  -8   6   6    16405.19    15778.04    138.66 o 
  -7   6   6     2136.86     2339.82     35.88 o 
  -6   6   6    16840.86    16016.30    138.51 o 
  -5   6   6       68.09       96.73     10.69 o 
  -4   6   6    19126.90    19114.33    160.08 o 
  -3   6   6     1069.86     1094.17     40.69 o 
  -2   6   6    62966.03    63989.86    488.56 o 
  -1   6   6      408.82      729.25     27.58 o 
   0   6   6    36167.28    34643.51    284.61 o 
   1   6   6     1568.58     1734.20     29.75 o 
   2   6   6    11847.92    11649.69    104.50 o 
   3   6   6       71.46       30.94     10.91 o 
   4   6   6     1206.18     1418.47     25.52 o 
   5   6   6        1.63       26.43     11.58 o 
   6   6   6     1902.59     1926.05     35.38 o 
   7   6   6     2063.27     1791.59     36.29 o 
   8   6   6    22429.13    21798.53    201.31 o 
   9   6   6     1515.16     1521.64     38.44 o 
  10   6   6    25678.45    24503.10    236.74 o 
  11   6   6     3148.78     2964.14     62.03 o 
  12   6   6     4423.52     4228.44     76.34 o 
  13   6   6     3367.12     3465.70     88.83 o 
  14   6   6     4461.66     4572.17     97.93 o 
  15   6   6      389.69      413.28     38.81 o 
  16   6   6     4056.66     4442.04    101.08 o 
  17   6   6       59.44       85.82     38.21 o 
  18   6   6     2038.88     2089.90     75.03 o 
  19   6   6      975.07     1069.44     66.86 o 
 -19   7   6       18.66      -13.17     40.92 o 
 -18   7   6      482.12      511.79     41.02 o 
 -17   7   6      527.51      400.21     38.16 o 
 -16   7   6      761.06      847.50     37.94 o 
 -15   7   6     5713.83     5556.36     97.24 o 
 -14   7   6     1985.56     1932.86     55.75 o 
 -13   7   6     8328.18     8487.81    103.05 o 
 -12   7   6     4376.25     4451.22     65.15 o 
 -11   7   6     2976.14     3100.42     49.54 o 
 -10   7   6     1058.99     1127.96     31.56 o 
  -9   7   6     5783.95     5849.25     71.74 o 
  -8   7   6     3892.52     3938.16     65.87 o 
  -7   7   6    10904.23    10712.40    137.52 o 
  -6   7   6     3663.64     3596.58     66.34 o 
  -5   7   6    10792.52    10329.72    142.42 o 
  -4   7   6     4701.95     4686.95     54.95 o 
  -3   7   6    30837.54    29577.95    228.73 o 
  -2   7   6     8898.24     9150.96     76.62 o 
  -1   7   6     1204.99     1282.86     44.75 o 
   0   7   6      377.15      503.29     24.36 o 
   1   7   6    18414.29    19464.42    224.15 o 
   2   7   6     4045.09     4712.01    100.31 o 
   3   7   6     4108.05     4394.68     77.49 o 
   4   7   6      131.76      147.55     13.14 o 
   5   7   6     2590.99     2483.93     40.60 o 
   6   7   6       41.49       68.49     18.72 o 
   7   7   6      274.95      348.30     20.98 o 
   8   7   6      342.05      405.38     28.87 o 
   9   7   6      323.95      313.80     22.63 o 
  10   7   6     7401.62     7513.14    102.29 o 
  11   7   6     1343.01     1348.27     45.47 o 
  12   7   6     5100.09     4700.29     86.29 o 
  13   7   6     1379.33     1262.09     48.06 o 
  14   7   6     3412.13     3488.56     80.68 o 
  15   7   6      176.22      157.41     41.97 o 
  16   7   6     1162.31     1065.08     54.18 o 
  17   7   6       36.62       37.30     37.94 o 
  18   7   6     3706.67     3770.95    106.08 o 
  19   7   6        1.47       42.82     46.78 o 
 -18   8   6     2824.58     2862.69    100.33 o 
 -17   8   6      723.36      745.37     48.87 o 
 -16   8   6      560.22      625.51     37.47 o 
 -15   8   6      248.69      208.02     31.94 o 
 -14   8   6       14.76       14.96     29.36 o 
 -13   8   6        0.87       -8.64     19.80 o 
 -12   8   6     1161.17     1181.97     39.85 o 
 -11   8   6       66.04       91.10     30.53 o 
 -10   8   6        8.86       23.66     14.83 o 
  -9   8   6     2213.25     2080.55     50.09 o 
  -8   8   6     2326.29     2321.06     65.47 o 
  -7   8   6     3575.95     3461.62     63.95 o 
  -6   8   6      835.50      979.04     33.79 o 
  -5   8   6     8925.52     9301.98    117.93 o 
  -4   8   6      249.03      289.97     22.13 o 
  -3   8   6    17512.56    18107.98    164.63 o 
  -2   8   6     6521.84     7156.85     76.82 o 
  -1   8   6    28028.92    27673.16    214.97 o 
   0   8   6       67.34      130.39     21.44 o 
   1   8   6    39657.71    39494.96    334.37 o 
   2   8   6     2159.10     2224.78     35.84 o 
   3   8   6     7194.03     6864.27     85.23 o 
   4   8   6       10.30       32.46     13.82 o 
   5   8   6     3083.79     2898.13     65.89 o 
   6   8   6     1298.46     1327.37     32.70 o 
   7   8   6     3461.60     3597.16     59.06 o 
   8   8   6       42.24       36.85     21.47 o 
   9   8   6     1062.73     1098.76     40.97 o 
  10   8   6       16.06       28.95     24.45 o 
  11   8   6     3138.81     3428.07     75.83 o 
  12   8   6      581.25      646.87     40.50 o 
  13   8   6     5533.79     5540.76    102.24 o 
  14   8   6      284.69      385.52     40.63 o 
  15   8   6     3124.32     3278.29     85.98 o 
  16   8   6       57.61       14.04     35.93 o 
  17   8   6     2415.71     2428.02     94.33 o 
  18   8   6       17.58      100.09     48.67 o 
 -18   9   6       52.90       10.67     36.32 o 
 -17   9   6      207.36      193.09     36.75 o 
 -16   9   6     1820.86     1873.53     58.44 o 
 -15   9   6      176.23      219.76     32.81 o 
 -14   9   6     6972.59     6868.31    124.04 o 
 -13   9   6     2526.52     2655.36     54.90 o 
 -12   9   6    14966.17    15036.57    206.77 o 
 -11   9   6     5315.57     4973.24     84.83 o 
 -10   9   6    20024.98    19371.33    242.65 o 
  -9   9   6       27.73      102.20     25.95 o 
  -8   9   6     8542.49     8788.11    138.08 o 
  -7   9   6      813.71      752.15     36.86 o 
  -6   9   6     1621.62     1601.67     44.02 o 
  -5   9   6      269.24      234.52     23.55 o 
  -4   9   6     4201.16     4361.65     73.88 o 
  -3   9   6      616.64      658.04     20.51 o 
  -2   9   6     1582.14     1580.76     29.21 o 
  -1   9   6     1217.61     1464.05     29.80 o 
   0   9   6     1453.33     1554.57     30.97 o 
   1   9   6     1010.68     1193.28     27.85 o 
   2   9   6     2633.95     2824.34     44.81 o 
   3   9   6     1661.41     1647.68     36.30 o 
   4   9   6     2213.17     2110.54     44.82 o 
   5   9   6     3115.38     2943.10     51.90 o 
   6   9   6     1120.25     1142.30     33.70 o 
   7   9   6      556.56      644.97     33.69 o 
   8   9   6     5148.52     4839.08     91.27 o 
   9   9   6     1212.20     1358.85     50.76 o 
  10   9   6     3590.71     3494.63     80.86 o 
  11   9   6    16454.50    16434.83    222.97 o 
  12   9   6       35.05       94.88     35.58 o 
  13   9   6     3652.16     3705.79     89.80 o 
  14   9   6      768.42      676.72     48.67 o 
  15   9   6     1521.76     1319.91     62.77 o 
  16   9   6      231.41      251.53     44.03 o 
  17   9   6     1410.85     1426.86     96.08 o 
  18   9   6      627.54      674.14     64.62 o 
 -17  10   6      977.47     1005.79     53.48 o 
 -16  10   6      114.65      126.68     28.19 o 
 -15  10   6       66.24       51.11     33.54 o 
 -14  10   6        7.39       23.89     36.31 o 
 -13  10   6      109.64       72.61     29.64 o 
 -12  10   6     1504.36     1542.56     53.79 o 
 -11  10   6     1071.10     1065.03     54.99 o 
 -10  10   6      269.61      203.83     36.88 o 
  -9  10   6     1200.72     1131.60     54.36 o 
  -8  10   6      508.90      605.08     42.46 o 
  -7  10   6      700.89      657.28     35.47 o 
  -6  10   6      880.05      881.84     35.09 o 
  -5  10   6       49.70       56.05     20.41 o 
  -4  10   6       26.09       21.94     13.80 o 
  -3  10   6     4451.40     4386.63     55.84 o 
  -2  10   6     3824.31     3738.58     48.72 o 
  -1  10   6     5682.10     5679.40     64.58 o 
   0  10   6     4665.65     4529.03     64.01 o 
   1  10   6     1978.11     2091.44     44.56 o 
   2  10   6     7427.74     6895.11     88.62 o 
   3  10   6       18.43       35.72     18.61 o 
   4  10   6     8328.96     7815.92     92.23 o 
   5  10   6     1454.09     1448.56     54.07 o 
   6  10   6     2080.49     1803.00     51.43 o 
   7  10   6     1647.72     1539.72     48.35 o 
   8  10   6       37.34       -2.87     24.68 o 
   9  10   6       20.98        4.96     26.17 o 
  10  10   6      178.87      107.66     30.57 o 
  11  10   6       52.27      130.81     37.39 o 
  12  10   6      985.26     1085.54     52.16 o 
  13  10   6       10.73        7.30     32.19 o 
  14  10   6      394.77      481.54     46.69 o 
  15  10   6        4.91       42.00     40.09 o 
  16  10   6      764.10      721.88     55.79 o 
  17  10   6       22.15       29.05     43.18 o 
 -17  11   6      324.58      280.20     48.14 o 
 -16  11   6     1120.13     1196.14     47.72 o 
 -15  11   6     2251.05     2070.92     81.87 o 
 -14  11   6      296.44      291.64     37.37 o 
 -13  11   6     4902.35     4725.49    102.33 o 
 -12  11   6     1188.76     1198.71     72.12 o 
 -11  11   6     9336.64     9356.65    172.48 o 
 -10  11   6     3688.66     3709.63     93.90 o 
  -9  11   6    16175.57    15333.51    232.86 o 
  -8  11   6     7378.98     7517.54    143.30 o 
  -7  11   6     5515.58     5571.90    105.35 o 
  -6  11   6     2388.00     2579.48     68.42 o 
  -5  11   6     7920.18     7717.93    125.06 o 
  -4  11   6      484.38      551.34     32.89 o 
  -3  11   6     5592.25     5754.35     78.68 o 
  -2  11   6     2180.83     2127.33     42.81 o 
  -1  11   6     2898.05     2972.78     52.96 o 
   0  11   6     1036.47     1171.09     33.77 o 
   1  11   6     2502.24     2409.00     48.36 o 
   2  11   6     8620.43     8535.44    110.30 o 
   3  11   6      192.12      238.60     25.55 o 
   4  11   6     2955.66     2996.76     69.98 o 
   5  11   6      173.79      160.44     32.80 o 
   6  11   6       13.21      -16.19     26.75 o 
   7  11   6     8152.43     7739.44    117.52 o 
   8  11   6     1059.24      970.79     42.80 o 
   9  11   6     3473.70     3550.67     78.23 o 
  10  11   6     1209.11     1210.51     49.58 o 
  11  11   6      197.46      206.37     33.20 o 
  12  11   6     1020.22     1064.00     52.05 o 
  13  11   6     1091.64     1157.25     55.43 o 
  14  11   6     1005.98     1150.23     61.92 o 
  15  11   6      797.77      829.95     57.41 o 
  16  11   6      813.35      897.10     61.09 o 
 -16  12   6      221.54      246.18     33.08 o 
 -15  12   6        2.18       48.26     28.13 o 
 -14  12   6        4.18       -9.01     29.81 o 
 -13  12   6      118.21      126.15     33.80 o 
 -12  12   6      189.23      260.10     49.06 o 
 -11  12   6       78.98       35.98     48.20 o 
 -10  12   6      944.13      942.35     58.03 o 
  -9  12   6      659.32      602.80     56.49 o 
  -8  12   6      676.96      708.17     58.72 o 
  -7  12   6       95.03       25.20     50.23 o 
  -6  12   6        2.52      -17.01     31.48 o 
  -5  12   6     1068.11     1037.08     50.86 o 
  -4  12   6       90.60      230.04     31.51 o 
  -3  12   6      151.86      180.08     16.92 o 
  -2  12   6     3881.80     3767.05     77.24 o 
  -1  12   6      408.43      445.50     23.88 o 
   0  12   6     3238.45     3301.16     57.11 o 
   1  12   6     4801.79     4903.44     73.40 o 
   2  12   6     1271.05     1217.68     46.54 o 
   3  12   6     9792.47     9844.11    146.44 o 
   4  12   6     1398.82     1400.80     58.82 o 
   5  12   6     8793.58     8779.11    137.75 o 
   6  12   6      792.22      759.37     55.42 o 
   7  12   6      624.04      738.47     39.14 o 
   8  12   6     1483.15     1450.64     51.69 o 
   9  12   6      364.32      395.66     36.39 o 
  10  12   6      422.48      351.17     37.05 o 
  11  12   6      419.15      434.27     39.18 o 
  12  12   6      474.88      487.55     41.22 o 
  13  12   6      157.60      201.77     37.97 o 
  14  12   6     1099.08     1040.49     66.91 o 
  15  12   6       69.68      124.81     42.13 o 
  16  12   6       51.05       42.64     57.25 o 
 -15  13   6      570.55      493.84     64.05 o 
 -14  13   6     2102.62     2014.74     72.31 o 
 -13  13   6      146.78      212.13     56.89 o 
 -12  13   6     3373.41     3077.95    110.14 o 
 -11  13   6      247.72      345.42     52.74 o 
 -10  13   6     4650.36     4303.45    113.67 o 
  -9  13   6     1373.88     1284.07     73.15 o 
  -8  13   6     4924.31     5090.56    139.01 o 
  -7  13   6    12889.76    12326.86    227.11 o 
  -6  13   6     2674.23     2861.30     99.46 o 
  -5  13   6     5185.03     5134.16    107.95 o 
  -4  13   6     4079.23     3877.11    121.63 o 
  -3  13   6     6419.93     6265.69     89.01 o 
  -2  13   6     1749.58     1920.99     45.59 o 
  -1  13   6     1996.28     1766.57     43.14 o 
   0  13   6      339.20      345.91     29.55 o 
   1  13   6     2566.84     2419.89     60.69 o 
   2  13   6      164.37      242.16     31.37 o 
   3  13   6      992.98     1017.92     55.55 o 
   4  13   6     1367.69     1331.84     51.31 o 
   5  13   6      910.85     1048.80     47.01 o 
   6  13   6       48.41       91.67     31.01 o 
   7  13   6     2087.89     1982.14     83.42 o 
   8  13   6     1750.15     1599.00     77.68 o 
   9  13   6      870.78      862.61     48.81 o 
  10  13   6     1624.70     1577.61     57.07 o 
  11  13   6      506.54      445.51     40.35 o 
  12  13   6     1288.97     1185.93     55.05 o 
  13  13   6      788.03      900.80     51.48 o 
  14  13   6       40.30       11.23     41.11 o 
  15  13   6      916.48     1109.80     60.54 o 
 -14  14   6       11.18       30.23     75.21 o 
 -13  14   6       47.12       59.51     67.96 o 
 -12  14   6        5.37      -25.76     57.00 o 
 -11  14   6      466.27      382.73     56.04 o 
 -10  14   6      579.18      551.01     54.38 o 
  -9  14   6       17.02      -28.35     41.37 o 
  -8  14   6      641.75      685.52     61.33 o 
  -7  14   6      132.49      148.82     53.13 o 
  -6  14   6     1061.87     1046.18     49.30 o 
  -5  14   6      945.14     1011.98     77.77 o 
  -4  14   6       20.17       36.55     20.75 o 
  -3  14   6      274.17      340.14     26.50 o 
  -2  14   6      303.00      259.81     30.97 o 
  -1  14   6      735.74      680.42     36.36 o 
   0  14   6     2116.81     2063.25     82.29 o 
   1  14   6       76.38      150.83     27.43 o 
   2  14   6      865.74      842.77     40.88 o 
   3  14   6      447.59      389.00     36.67 o 
   4  14   6       83.08       90.97     32.61 o 
   5  14   6        2.19       59.71     31.34 o 
   6  14   6      211.08      261.36     39.11 o 
   7  14   6      721.83      749.31     50.26 o 
   8  14   6      974.86     1034.51     52.31 o 
   9  14   6      276.88      266.72     41.72 o 
  10  14   6      974.13     1126.78     56.96 o 
  11  14   6      340.98      426.73     44.90 o 
  12  14   6       57.59      154.54     42.23 o 
  13  14   6      659.19      753.07     53.53 o 
  14  14   6       23.60       70.63     44.03 o 
 -13  15   6     2417.61     2333.10    171.44 o 
 -12  15   6      181.93      209.77     53.63 o 
 -11  15   6      971.91     1000.29     72.46 o 
 -10  15   6       72.02       45.71     41.90 o 
  -9  15   6     1237.74     1257.50     77.42 o 
  -8  15   6     2062.89     1817.94     86.81 o 
  -7  15   6      593.30      555.82     58.15 o 
  -6  15   6     4765.08     4395.76    123.78 o 
  -5  15   6     2288.56     2130.34     61.56 o 
  -4  15   6     1575.85     1659.10     58.07 o 
  -3  15   6     7639.51     6941.88    146.96 o 
  -2  15   6     1072.45     1088.18     51.75 o 
  -1  15   6     1506.53     1472.16     76.09 o 
   0  15   6     2134.40     2358.33     64.50 o 
   1  15   6      203.00      207.57     31.42 o 
   2  15   6     2343.32     2581.26     67.70 o 
   3  15   6      270.17      288.04     36.19 o 
   4  15   6     2106.15     2031.41     66.81 o 
   5  15   6        1.34       29.77     33.41 o 
   6  15   6       92.96      162.56     35.85 o 
   7  15   6       39.96       16.84     35.27 o 
   8  15   6       34.46       81.34     34.81 o 
   9  15   6        2.88        5.90     39.66 o 
  10  15   6      309.97      359.51     44.33 o 
  11  15   6       81.19       76.21     38.23 o 
  12  15   6      512.73      389.40     47.28 o 
 -11  16   6     1139.96     1211.24    146.05 o 
 -10  16   6       66.11       48.90     43.57 o 
  -9  16   6     1113.01     1126.93     77.23 o 
  -8  16   6       38.05       50.94     46.86 o 
  -7  16   6     1432.77     1308.01     62.86 o 
  -6  16   6       35.32       26.15     44.38 o 
  -5  16   6     1571.51     1635.19     79.54 o 
  -4  16   6        4.54       13.39     38.01 o 
  -3  16   6      522.45      534.94     43.59 o 
  -2  16   6        3.74       19.98     34.97 o 
  -1  16   6      113.72      168.60     35.35 o 
   0  16   6       59.27       42.79     31.51 o 
   1  16   6      175.76      226.71     35.18 o 
   2  16   6     3413.65     3284.55     79.57 o 
   3  16   6      118.19      256.56     37.24 o 
   4  16   6     3333.69     3506.92     88.58 o 
   5  16   6     1322.41     1364.34     58.81 o 
   6  16   6      454.69      544.67     45.53 o 
   7  16   6     2835.74     2875.70     84.59 o 
   8  16   6        0.12      -26.09     34.45 o 
   9  16   6     1316.33     1219.52     60.77 o 
  10  16   6       29.96      -37.54     37.54 o 
  11  16   6       42.66       85.76     40.69 o 
  -9  17   6     1159.72     1204.67    116.26 o 
  -8  17   6      212.95      167.58     39.00 o 
  -7  17   6      751.13      825.22     91.41 o 
  -6  17   6      595.91      520.06     44.89 o 
  -5  17   6     1878.04     1719.97     64.54 o 
  -4  17   6      813.60      819.93     49.85 o 
  -3  17   6     1184.19     1237.56     59.34 o 
  -2  17   6      474.93      591.83     59.77 o 
  -1  17   6     3036.09     2917.05     88.05 o 
   0  17   6        0.77       -5.87     30.57 o 
   1  17   6     3464.75     3524.70     83.92 o 
   2  17   6      132.83      141.62     37.02 o 
   3  17   6     2432.65     2672.77     88.16 o 
   4  17   6        4.52       -9.75     33.64 o 
   5  17   6     2592.65     2567.37     80.51 o 
   6  17   6       15.49       45.36     38.95 o 
   7  17   6      651.84      715.99     59.36 o 
   8  17   6       81.08       95.86     43.72 o 
   9  17   6      270.74      273.05     43.74 o 
  -7  18   6      457.52      534.05     66.16 o 
  -6  18   6       38.31      -30.46     30.46 o 
  -5  18   6      536.66      524.21     51.07 o 
  -4  18   6      270.14      217.05     39.47 o 
  -3  18   6       84.15       34.33     36.11 o 
  -2  18   6      332.03      328.54     43.52 o 
  -1  18   6      260.76      257.34     43.79 o 
   0  18   6      444.02      416.09     48.67 o 
   1  18   6     2375.68     2355.39     72.72 o 
   2  18   6      511.94      520.17     44.54 o 
   3  18   6     1901.84     1842.20     70.70 o 
   4  18   6     2004.33     2038.61     74.48 o 
   5  18   6      426.72      644.76     52.85 o 
   6  18   6     4357.02     4175.44    122.69 o 
   7  18   6       41.95       67.85     41.51 o 
  -3  19   6       16.36      -38.60     38.60 o 
  -2  19   6     1540.27     1689.25     89.45 o 
  -1  19   6        5.41      -27.32     38.54 o 
   0  19   6     2424.01     2306.20     85.86 o 
   1  19   6       12.50        3.57     39.01 o 
   2  19   6     1845.41     1785.03     79.07 o 
   3  19   6        2.74      -38.35     38.35 o 
 -20   1   7       74.26      129.02     44.43 o 
 -19   1   7       76.27       71.59     44.56 o 
 -18   1   7      886.02      965.82     54.20 o 
 -17   1   7     2216.52     2375.37     76.12 o 
 -16   1   7     1602.90     1720.70     63.29 o 
 -15   1   7     4631.89     4614.12     99.97 o 
 -14   1   7     2653.37     2564.12     66.76 o 
 -13   1   7    13312.33    13273.41    157.40 o 
 -12   1   7     6324.77     6225.98     85.29 o 
 -11   1   7    15298.23    15511.48    166.72 o 
 -10   1   7    11254.43    11517.12    117.60 o 
  -9   1   7    12014.71    12263.93    116.84 o 
  -8   1   7    12847.06    12878.00    112.62 o 
  -7   1   7    18611.67    19276.66    152.64 o 
  -6   1   7      716.06      704.83     18.38 o 
  -5   1   7    10780.30    11395.41     96.54 o 
  -4   1   7      131.75      135.16     15.74 o 
  -3   1   7     1658.98     1437.44     22.75 o 
  -2   1   7     4214.44     4704.03     45.49 o 
  -1   1   7     2179.67     2406.08     31.26 o 
   0   1   7     1733.75     1580.92     27.31 o 
   1   1   7    15150.76    14665.84    125.12 o 
   2   1   7    10245.34    10184.11     96.40 o 
   3   1   7    23196.48    22230.37    189.28 o 
   4   1   7    19717.05    19944.38    173.27 o 
   5   1   7     1446.54     1328.65     30.83 o 
   6   1   7    10666.52     9998.26     99.81 o 
   7   1   7        0.50        8.20     16.76 o 
   8   1   7     5348.84     5784.57     69.61 o 
   9   1   7      871.80      970.33     28.28 o 
  10   1   7      764.14      703.61     27.19 o 
  11   1   7      513.59      483.02     24.93 o 
  12   1   7     1598.73     1780.83     41.88 o 
  13   1   7      238.08      198.53     23.61 o 
  14   1   7     5660.21     5344.48     78.74 o 
  15   1   7       72.37      141.88     23.52 o 
  16   1   7     1797.87     1864.22     43.54 o 
  17   1   7     1356.10     1553.84     41.46 o 
  18   1   7      441.21      367.75     33.91 o 
  19   1   7      745.41      741.70     40.56 o 
  20   1   7      549.20      531.42     81.48 o 
 -20   2   7      270.28      299.80     46.07 o 
 -19   2   7      173.49      133.99     39.64 o 
 -18   2   7      192.52      269.09     41.28 o 
 -17   2   7       45.90       44.56     33.02 o 
 -16   2   7      573.69      538.50     42.45 o 
 -15   2   7      440.56      428.66     38.91 o 
 -14   2   7        1.17        3.13     25.44 o 
 -13   2   7       12.04       10.89     22.23 o 
 -12   2   7     1076.31     1017.22     36.36 o 
 -11   2   7      140.79      169.05     19.85 o 
 -10   2   7     1716.91     1641.75     34.10 o 
  -9   2   7      769.96      924.69     24.74 o 
  -8   2   7     1182.35     1058.71     27.01 o 
  -7   2   7    11211.83    11660.72    110.51 o 
  -6   2   7     5747.60     5709.74     61.28 o 
  -5   2   7     8536.62     8559.68     79.61 o 
  -4   2   7      575.75      682.17     19.26 o 
  -3   2   7    21721.36    21639.23    171.22 o 
  -2   2   7     1662.05     1978.59     28.91 o 
  -1   2   7     6600.33     6432.33     61.51 o 
   0   2   7     6614.43     7634.26     65.93 o 
   1   2   7      691.43      832.76     19.70 o 
   2   2   7       52.84       87.33     12.94 o 
   3   2   7     1694.43     1638.89     32.13 o 
   4   2   7      623.14      628.57     22.79 o 
   5   2   7      292.28      285.85     17.63 o 
   6   2   7     1202.77     1213.30     29.50 o 
   7   2   7      527.72      543.80     21.75 o 
   8   2   7     3637.93     3767.65     52.96 o 
   9   2   7      444.25      396.07     20.97 o 
  10   2   7       18.85       58.51     17.60 o 
  11   2   7     1063.01     1076.62     33.08 o 
  12   2   7     4725.65     4649.58     85.50 o 
  13   2   7     1686.67     1547.75     45.75 o 
  14   2   7     1276.90     1188.05     35.98 o 
  15   2   7     1621.59     1518.29     43.49 o 
  16   2   7      531.59      489.69     34.41 o 
  17   2   7      333.27      330.35     34.24 o 
  18   2   7      895.17     1059.44     46.64 o 
  19   2   7      145.07      257.16     33.60 o 
  20   2   7     1008.59     1171.54     53.73 o 
 -20   3   7     1119.78     1300.08     74.66 o 
 -19   3   7     2806.62     2896.54     90.50 o 
 -18   3   7      841.13      901.94     54.45 o 
 -17   3   7     4171.58     4241.95    100.98 o 
 -16   3   7     1453.37     1417.23     58.11 o 
 -15   3   7     1765.84     1750.19     53.48 o 
 -14   3   7     9105.67     9146.98    128.58 o 
 -13   3   7      538.25      471.17     26.09 o 
 -12   3   7     9898.65     9549.87    121.08 o 
 -11   3   7      366.23      285.82     20.92 o 
 -10   3   7    14439.17    14545.45    132.10 o 
  -9   3   7     4632.46     4530.26     55.36 o 
  -8   3   7     1597.16     1449.53     30.11 o 
  -7   3   7     2407.89     2610.92     41.03 o 
  -6   3   7    21661.52    20886.52    180.81 o 
  -5   3   7    11998.70    12266.65    114.16 o 
  -4   3   7    44841.60    44051.30    465.72 o 
  -3   3   7     1750.60     1632.83     40.64 o 
  -2   3   7    12806.41    11511.23     98.70 o 
  -1   3   7     1506.53     1351.22     25.52 o 
   0   3   7    14208.41    15569.79    119.39 o 
   1   3   7       79.94      140.32     14.11 o 
   2   3   7     5353.19     5305.71     55.08 o 
   3   3   7      947.97     1075.96     28.02 o 
   4   3   7      129.80       91.32     16.59 o 
   5   3   7      946.63      848.69     30.93 o 
   6   3   7     1956.98     1883.87     44.08 o 
   7   3   7       12.67       51.23     14.68 o 
   8   3   7     1394.62     1356.23     32.11 o 
   9   3   7      546.65      524.53     25.24 o 
  10   3   7       23.51       42.88     17.34 o 
  11   3   7     1340.21     1550.74     39.77 o 
  12   3   7     1233.07     1294.87     42.63 o 
  13   3   7     1826.54     1853.04     45.83 o 
  14   3   7      297.00      270.90     31.63 o 
  15   3   7     2506.69     2511.40     68.83 o 
  16   3   7      142.52      158.04     38.78 o 
  17   3   7      117.46      166.99     34.03 o 
  18   3   7     1039.27     1175.01     55.25 o 
  19   3   7      845.82      778.44     52.29 o 
 -19   4   7      269.86      271.52     58.89 o 
 -18   4   7       52.33       55.79     39.86 o 
 -17   4   7      190.19      136.30     39.37 o 
 -16   4   7       28.72       12.71     27.22 o 
 -15   4   7       95.29       97.64     22.54 o 
 -14   4   7        0.07       32.05     24.01 o 
 -13   4   7      129.43      119.72     23.79 o 
 -12   4   7       68.30       20.06     20.08 o 
 -11   4   7     1171.97     1126.60     33.40 o 
 -10   4   7      279.93      281.46     17.49 o 
  -9   4   7        0.41       13.11     12.42 o 
  -8   4   7     1291.15     1389.97     27.63 o 
  -7   4   7     2157.47     2098.96     38.65 o 
  -6   4   7     9751.82     9860.09    108.35 o 
  -5   4   7     1011.96     1044.07     33.02 o 
  -4   4   7    24833.75    25744.85    238.93 o 
  -3   4   7      243.07      403.84     23.66 o 
  -2   4   7    32472.78    34101.16    281.02 o 
  -1   4   7     3368.69     3551.67     43.84 o 
   0   4   7     7323.51     7036.69     98.70 o 
   1   4   7      867.16      682.83     18.97 o 
   2   4   7        4.63        6.77     13.26 o 
   3   4   7      848.00      899.16     23.58 o 
   4   4   7      857.26      986.96     54.14 o 
   5   4   7       27.18      284.03     48.78 o 
   6   4   7     5577.67     5511.21     62.31 o 
   7   4   7      131.41      189.29     16.88 o 
   8   4   7     9356.15     9403.86     94.40 o 
   9   4   7      544.51      572.17     27.60 o 
  10   4   7     7705.91     7607.86     95.73 o 
  11   4   7     9225.10     8800.25    105.29 o 
  12   4   7     4475.88     4268.28     74.47 o 
  13   4   7     1918.90     2037.93     71.89 o 
  14   4   7     5824.21     5650.11    103.44 o 
  15   4   7      149.49      173.41     34.31 o 
  16   4   7     1753.94     1707.03     64.20 o 
  17   4   7        0.23      -34.92     37.45 o 
  18   4   7       12.45       12.14     45.86 o 
  19   4   7      777.17      858.86     54.67 o 
 -19   5   7     3121.95     3337.32     96.42 o 
 -18   5   7     2875.92     3010.76     88.49 o 
 -17   5   7      875.79      805.21     49.29 o 
 -16   5   7     1206.40     1107.34     40.99 o 
 -15   5   7     1817.86     1822.84     50.72 o 
 -14   5   7      625.91      553.30     29.83 o 
 -13   5   7     4314.52     4255.18     74.06 o 
 -12   5   7       13.63        7.61     18.94 o 
 -11   5   7    13770.32    13616.59    150.38 o 
 -10   5   7     2436.26     2664.22     42.15 o 
  -9   5   7    10577.16    10425.06     91.79 o 
  -8   5   7      168.75      188.74     13.49 o 
  -7   5   7    17526.42    17680.95    175.43 o 
  -6   5   7     2064.77     1998.79     30.75 o 
  -5   5   7    41640.54    41463.29    361.97 o 
  -4   5   7     2201.79     2044.39     43.86 o 
  -3   5   7    42917.31    40919.95    336.58 o 
  -2   5   7    19652.97    19487.56    194.50 o 
  -1   5   7    16029.47    15656.45    140.16 o 
   0   5   7      226.83      282.60     16.08 o 
   1   5   7     3471.92     3798.39     45.20 o 
   2   5   7     1835.40     1691.15     28.41 o 
   3   5   7     1052.93     1055.50     23.25 o 
   4   5   7      153.30      162.07     17.72 o 
   5   5   7     2994.07     2833.34     42.07 o 
   6   5   7        1.60       23.66     14.67 o 
   7   5   7      788.14      856.90     30.51 o 
   8   5   7      656.01      646.45     22.77 o 
   9   5   7       11.50       -7.20     19.31 o 
  10   5   7      158.48      187.79     23.42 o 
  11   5   7      582.99      698.23     33.66 o 
  12   5   7     4262.78     3945.83     88.27 o 
  13   5   7      231.92      343.07     34.79 o 
  14   5   7     1066.81      869.62     47.82 o 
  15   5   7     1695.10     1826.85     88.53 o 
  16   5   7      751.31      744.01     52.99 o 
  17   5   7      112.12      129.82     42.52 o 
  18   5   7      307.51      294.02     45.11 o 
  19   5   7      126.98      310.79     46.83 o 
 -19   6   7      215.17      236.78     45.87 o 
 -18   6   7      143.66      127.05     35.33 o 
 -17   6   7      146.67       76.25     29.16 o 
 -16   6   7     1196.27     1164.56     45.85 o 
 -15   6   7      261.19      217.19     27.81 o 
 -14   6   7     1303.23     1331.46     40.83 o 
 -13   6   7      238.66      231.18     26.45 o 
 -12   6   7      266.20      282.67     22.69 o 
 -11   6   7     1143.33     1152.87     32.72 o 
 -10   6   7      681.81      661.23     22.73 o 
  -9   6   7      563.12      502.78     16.63 o 
  -8   6   7     1181.85     1206.41     28.47 o 
  -7   6   7     2580.79     2645.54     38.43 o 
  -6   6   7        7.45       10.25     11.20 o 
  -5   6   7    11421.37    10995.19    100.64 o 
  -4   6   7       27.66       71.60     11.08 o 
  -3   6   7    13985.93    13973.95    132.20 o 
  -2   6   7    17047.23    17280.04    146.52 o 
  -1   6   7    34910.74    35149.94    290.72 o 
   0   6   7     2240.02     2391.16     37.96 o 
   1   6   7    20384.67    20357.68    170.10 o 
   2   6   7      978.85     1115.53     25.28 o 
   3   6   7     2293.81     2228.00     31.66 o 
   4   6   7        2.23      -11.90     11.90 o 
   5   6   7     5447.21     5121.17     64.33 o 
   6   6   7      593.60      586.45     21.44 o 
   7   6   7    25303.59    24953.49    234.40 o 
   8   6   7     1351.55     1305.72     37.99 o 
   9   6   7    11931.69    11732.68    138.34 o 
  10   6   7      518.05      549.63     34.58 o 
  11   6   7    10180.97     9720.25    123.03 o 
  12   6   7     1861.82     1785.19     55.29 o 
  13   6   7     1308.40     1285.38     48.60 o 
  14   6   7        3.15      -30.52     30.52 o 
  15   6   7      353.43      346.05     39.68 o 
  16   6   7       47.16       10.43     33.29 o 
  17   6   7     1459.12     1440.31     64.79 o 
  18   6   7        0.81       36.04     37.55 o 
  19   6   7     3675.48     3999.54    109.26 o 
 -18   7   7     1147.34     1371.25     58.77 o 
 -17   7   7      995.41     1008.92     44.76 o 
 -16   7   7     1126.34     1019.70     44.88 o 
 -15   7   7       16.16      -27.01     27.01 o 
 -14   7   7     4268.90     4137.49     74.21 o 
 -13   7   7      312.82      320.93     38.94 o 
 -12   7   7     7016.28     7012.55     84.42 o 
 -11   7   7      696.83      806.40     25.85 o 
 -10   7   7    17920.37    18029.81    154.00 o 
  -9   7   7     1159.41     1239.19     29.81 o 
  -8   7   7    16520.97    16502.82    145.95 o 
  -7   7   7      238.72      286.04     20.73 o 
  -6   7   7    16127.29    15830.41    146.09 o 
  -5   7   7      759.52      927.42     22.56 o 
  -4   7   7     7183.01     6689.60     79.01 o 
  -3   7   7     2073.20     2092.76     33.54 o 
  -2   7   7    23820.12    23636.43    194.21 o 
  -1   7   7     3395.15     3211.61     42.39 o 
   0   7   7    13309.90    12612.17    118.19 o 
   1   7   7      623.47      671.65     19.35 o 
   2   7   7     5641.99     5309.30     58.18 o 
   3   7   7        0.03       43.02     14.05 o 
   4   7   7     1914.40     1785.25     30.53 o 
   5   7   7     1155.70     1041.73     26.65 o 
   6   7   7       97.30       84.32     16.93 o 
   7   7   7     3831.51     3787.40     57.00 o 
   8   7   7        2.53        0.49     19.13 o 
   9   7   7      343.16      357.06     26.41 o 
  10   7   7       34.15       42.18     32.81 o 
  11   7   7     1366.01     1328.95     47.58 o 
  12   7   7     2732.46     2692.62     66.00 o 
  13   7   7     5146.88     4720.98     89.21 o 
  14   7   7       83.14      103.99     45.03 o 
  15   7   7     1285.82     1295.55     54.54 o 
  16   7   7      197.63      229.62     37.03 o 
  17   7   7      471.22      461.80     54.81 o 
  18   7   7      156.78      273.51     51.27 o 
 -18   8   7      192.94      203.59     51.60 o 
 -17   8   7     1076.70     1061.53     49.61 o 
 -16   8   7        0.29        6.23     30.62 o 
 -15   8   7     1941.78     1891.22     60.62 o 
 -14   8   7       72.93      106.66     24.57 o 
 -13   8   7      421.86      477.97     33.98 o 
 -12   8   7      915.23      850.32     33.48 o 
 -11   8   7      860.85      881.62     39.87 o 
 -10   8   7      332.89      371.93     28.47 o 
  -9   8   7     2016.89     2234.98     44.70 o 
  -8   8   7       45.92       44.68     16.05 o 
  -7   8   7       52.06       49.33     13.69 o 
  -6   8   7      433.45      428.93     17.21 o 
  -5   8   7     5774.66     5580.92     66.46 o 
  -4   8   7      437.06      472.24     16.64 o 
  -3   8   7    12812.24    13045.73    108.48 o 
  -2   8   7    15781.69    14996.93    122.56 o 
  -1   8   7        2.05      108.09     13.12 o 
   0   8   7    26088.52    25070.00    207.33 o 
   1   8   7       92.05      105.44     19.38 o 
   2   8   7    35286.05    34409.86    285.60 o 
   3   8   7      281.52      206.01     18.06 o 
   4   8   7    16640.83    16216.11    155.49 o 
   5   8   7     1042.82      966.71     29.84 o 
   6   8   7    15776.07    15791.96    168.90 o 
   7   8   7     2256.29     2117.18     49.14 o 
   8   8   7    10055.67     9803.22    124.95 o 
   9   8   7      217.57      281.81     29.55 o 
  10   8   7     7365.92     7110.92    112.83 o 
  11   8   7     1120.01     1000.63     48.68 o 
  12   8   7     3932.58     3651.63     81.34 o 
  13   8   7      299.67      427.91     38.12 o 
  14   8   7      747.85      715.71     51.10 o 
  15   8   7      292.04      301.09     43.17 o 
  16   8   7     1236.12     1297.44     65.83 o 
  17   8   7     1613.96     1747.97     82.27 o 
  18   8   7     6794.78     7084.43    190.90 o 
 -17   9   7     1553.99     1606.87     58.74 o 
 -16   9   7      266.02      273.20     36.55 o 
 -15   9   7     1258.16     1345.79     66.47 o 
 -14   9   7      367.01      255.51     32.59 o 
 -13   9   7     5303.60     5285.35     95.33 o 
 -12   9   7      388.71      425.75     35.14 o 
 -11   9   7    10456.58    10133.39    182.04 o 
 -10   9   7     2615.52     2647.99     59.81 o 
  -9   9   7    11531.82    11620.41    164.77 o 
  -8   9   7      275.71      367.27     34.38 o 
  -7   9   7     3582.86     3331.88     79.09 o 
  -6   9   7     1035.24     1044.63     45.04 o 
  -5   9   7     3627.44     3695.94     53.15 o 
  -4   9   7     2414.89     2219.51     42.51 o 
  -3   9   7     1500.44     1477.00     26.54 o 
  -2   9   7     1518.51     1585.32     29.75 o 
  -1   9   7    16741.88    16441.45    142.73 o 
   0   9   7     4356.44     4302.35     60.32 o 
   1   9   7    14808.16    14642.20    141.34 o 
   2   9   7      356.03      417.36     21.39 o 
   3   9   7     5735.04     5418.96     69.03 o 
   4   9   7     1209.88     1129.80     32.55 o 
   5   9   7      132.24      155.12     22.40 o 
   6   9   7      411.13      420.81     27.72 o 
   7   9   7      134.23       63.45     25.08 o 
   8   9   7     3270.30     3140.76     78.85 o 
   9   9   7      354.55      366.30     36.04 o 
  10   9   7      387.39      344.85     36.80 o 
  11   9   7     2668.67     2642.52     85.65 o 
  12   9   7     2942.08     3186.99     82.49 o 
  13   9   7      457.12      463.10     41.91 o 
  14   9   7     1220.42     1318.33     63.05 o 
  15   9   7      104.92      109.32     39.50 o 
  16   9   7     1972.88     2178.71     81.96 o 
  17   9   7      392.85      376.52     54.72 o 
 -17  10   7       55.36       55.05     31.32 o 
 -16  10   7      238.75      193.06     35.28 o 
 -15  10   7      833.58      912.12     47.01 o 
 -14  10   7      231.28      264.36     30.57 o 
 -13  10   7     1568.83     1643.27     68.58 o 
 -12  10   7      323.14      395.82     34.52 o 
 -11  10   7     1077.55     1040.74     49.87 o 
 -10  10   7       32.27       53.98     39.40 o 
  -9  10   7     1171.64     1128.60     62.92 o 
  -8  10   7      102.49      107.63     46.06 o 
  -7  10   7      920.55     1031.80     56.92 o 
  -6  10   7     2755.65     2520.47     76.19 o 
  -5  10   7     4909.90     4659.25     68.61 o 
  -4  10   7     5765.41     6000.24     79.33 o 
  -3  10   7     6717.66     6779.35     72.09 o 
  -2  10   7     3359.09     3287.76     52.76 o 
  -1  10   7    14956.38    14831.97    148.25 o 
   0  10   7       60.95       52.36     18.75 o 
   1  10   7    25997.51    24816.15    260.56 o 
   2  10   7     1464.20     1522.80     58.79 o 
   3  10   7    23215.49    22631.62    242.76 o 
   4  10   7     4501.34     4399.75     71.72 o 
   5  10   7    20235.29    20726.38    225.69 o 
   6  10   7     2362.52     2147.31     57.81 o 
   7  10   7     8506.40     8522.67    126.13 o 
   8  10   7       13.66        3.55     29.01 o 
   9  10   7     8123.73     8437.48    129.54 o 
  10  10   7      580.20      512.80     41.19 o 
  11  10   7     3251.98     3266.23     91.96 o 
  12  10   7        1.51       19.59     35.66 o 
  13  10   7     4887.07     4741.18    104.79 o 
  14  10   7       15.21       97.08     38.35 o 
  15  10   7     4334.99     4202.67    110.23 o 
  16  10   7     1169.77     1157.84     65.42 o 
  17  10   7     5562.02     5820.66    212.08 o 
 -16  11   7     1456.32     1566.37     61.71 o 
 -15  11   7        4.44      -18.04     27.51 o 
 -14  11   7     2542.59     2346.86    100.19 o 
 -13  11   7      258.45      275.71     35.57 o 
 -12  11   7     4316.98     4188.22    108.21 o 
 -11  11   7      987.56     1172.29     63.33 o 
 -10  11   7     9127.84     8708.87    152.50 o 
  -9  11   7     4837.97     4958.21    109.22 o 
  -8  11   7     5118.33     4718.73    128.26 o 
  -7  11   7     3142.41     3186.01    104.98 o 
  -6  11   7     5679.23     5566.38    117.23 o 
  -5  11   7     2870.55     2709.06     64.37 o 
  -4  11   7     7408.45     7514.16     91.98 o 
  -3  11   7     2392.74     2476.88     43.84 o 
  -2  11   7     3581.80     3553.30     61.46 o 
  -1  11   7     2750.06     2845.53     55.35 o 
   0  11   7     9850.35     9921.54    123.58 o 
   1  11   7      748.41      825.84     32.31 o 
   2  11   7    10422.35    10379.66    138.39 o 
   3  11   7       31.68       19.54     23.55 o 
   4  11   7     2835.22     2797.75     74.34 o 
   5  11   7      599.28      614.32     39.14 o 
   6  11   7      245.03      203.40     32.56 o 
   7  11   7     1421.08     1509.36     51.49 o 
   8  11   7        1.42       24.68     29.88 o 
   9  11   7       25.68       -7.31     29.63 o 
  10  11   7      937.34      842.35     45.42 o 
  11  11   7      584.08      552.16     41.36 o 
  12  11   7     1705.03     1644.63     62.98 o 
  13  11   7      164.66      177.62     37.89 o 
  14  11   7      633.18      633.71     59.65 o 
  15  11   7      445.36      521.48     52.49 o 
  16  11   7      116.75       73.20     43.66 o 
 -15  12   7      178.24      186.69     31.97 o 
 -14  12   7      384.71      396.22     44.40 o 
 -13  12   7      122.95      104.14     33.78 o 
 -12  12   7      194.62      166.62     48.54 o 
 -11  12   7      896.07      970.80     66.14 o 
 -10  12   7      217.52      156.68     55.47 o 
  -9  12   7      521.53      587.45     67.44 o 
  -8  12   7     1997.13     1901.42     83.86 o 
  -7  12   7       15.25      184.21     44.42 o 
  -6  12   7     5634.67     5541.37    133.21 o 
  -5  12   7     1423.30     1636.29     55.45 o 
  -4  12   7     9648.58     9503.00    142.20 o 
  -3  12   7      203.32      265.47     20.64 o 
  -2  12   7     9531.00     9575.55    114.08 o 
  -1  12   7     1327.68     1479.31     39.68 o 
   0  12   7    11016.62    11086.96    136.28 o 
   1  12   7      808.65      813.24     36.48 o 
   2  12   7    15784.24    15759.71    210.19 o 
   3  12   7       14.70       29.13     30.10 o 
   4  12   7    14631.15    14484.47    199.63 o 
   5  12   7      262.05      341.99     36.36 o 
   6  12   7    13266.08    13212.01    190.04 o 
   7  12   7        7.03       44.46     30.53 o 
   8  12   7    14883.97    14514.54    204.73 o 
   9  12   7      178.76      157.45     35.37 o 
  10  12   7     9860.26     9809.95    149.24 o 
  11  12   7      159.74      180.67     35.58 o 
  12  12   7     9813.34    10230.66    162.11 o 
  13  12   7      286.83      340.92     42.73 o 
  14  12   7     6124.09     6127.57    127.39 o 
  15  12   7      464.05      585.72     54.87 o 
 -14  13   7     1231.20     1267.45     63.64 o 
 -13  13   7     4156.05     3923.05    127.93 o 
 -12  13   7     1289.67     1202.49     77.84 o 
 -11  13   7     5012.74     4904.57    137.52 o 
 -10  13   7      807.81      956.68     60.97 o 
  -9  13   7     2047.21     2014.63     89.79 o 
  -8  13   7     2317.22     1961.56     87.15 o 
  -7  13   7     2673.40     2842.21    100.64 o 
  -6  13   7     2048.44     1953.83    114.57 o 
  -5  13   7     3092.21     3068.04     86.94 o 
  -4  13   7     1243.58     1174.29     36.99 o 
  -3  13   7     2275.04     2648.71     54.93 o 
  -2  13   7     4868.56     4929.96     87.09 o 
  -1  13   7       74.59       72.83     24.51 o 
   0  13   7      647.96      556.04     34.23 o 
   1  13   7      628.37      664.87     39.82 o 
   2  13   7      472.74      424.12     35.73 o 
   3  13   7     1143.12     1085.94     47.56 o 
   4  13   7     2082.49     1990.11     63.68 o 
   5  13   7     1962.13     2127.95     66.36 o 
   6  13   7     2263.08     2165.95     68.78 o 
   7  13   7     2818.48     2915.55     91.84 o 
   8  13   7      188.31      177.00     36.51 o 
   9  13   7     1207.39     1296.37     57.90 o 
  10  13   7      937.59      978.89     53.84 o 
  11  13   7      408.62      396.43     47.33 o 
  12  13   7      203.69      212.13     39.85 o 
  13  13   7      865.55      908.78     54.16 o 
  14  13   7      639.52      596.01     51.45 o 
 -13  14   7       23.18      101.51     58.74 o 
 -12  14   7     2640.87     2380.15    100.82 o 
 -11  14   7       83.17       88.95     47.34 o 
 -10  14   7     3210.56     3316.29    113.93 o 
  -9  14   7      614.87      607.94     61.54 o 
  -8  14   7      212.24      182.00     48.87 o 
  -7  14   7     3286.57     3093.00    105.48 o 
  -6  14   7      156.61      239.99     33.89 o 
  -5  14   7     8702.37     8519.47    150.62 o 
  -4  14   7      435.92      594.25     45.91 o 
  -3  14   7    12837.25    11649.31    168.14 o 
  -2  14   7        3.98       50.04     24.50 o 
  -1  14   7     6205.22     6504.74    111.27 o 
   0  14   7       39.18        9.10     27.50 o 
   1  14   7      546.46      583.62     39.46 o 
   2  14   7       11.51       14.51     27.99 o 
   3  14   7     3045.28     3255.51     80.54 o 
   4  14   7      296.39      271.22     35.43 o 
   5  14   7     6105.87     6264.31    150.29 o 
   6  14   7      395.79      561.18     44.37 o 
   7  14   7    10630.44    10185.12    185.44 o 
   8  14   7      346.73      345.57     41.41 o 
   9  14   7     8972.32     8722.65    239.70 o 
  10  14   7     1096.46     1024.25     60.65 o 
  11  14   7    12635.87    12654.47    200.54 o 
  12  14   7      503.33      674.34     52.53 o 
  13  14   7     7088.38     7511.43    147.63 o 
 -12  15   7     1061.71     1168.17     80.37 o 
 -11  15   7      883.76      832.23     70.38 o 
 -10  15   7      372.46      494.18     77.14 o 
  -9  15   7      371.47      338.04     57.42 o 
  -8  15   7     1586.61     1606.89     91.15 o 
  -7  15   7     2221.46     2234.41     69.77 o 
  -6  15   7     1158.00     1183.04     60.38 o 
  -5  15   7     3937.93     3610.91    103.79 o 
  -4  15   7     2070.65     2097.69     67.28 o 
  -3  15   7     3885.22     3779.32     93.82 o 
  -2  15   7      348.36      287.65     39.19 o 
  -1  15   7     4240.19     4074.60     83.11 o 
   0  15   7       72.32       31.09     30.64 o 
   1  15   7     4616.38     4635.73    109.15 o 
   2  15   7      338.77      366.76     38.45 o 
   3  15   7     4574.20     4609.47     99.35 o 
   4  15   7     2813.31     2880.09     81.08 o 
   5  15   7     1617.02     1453.17     60.01 o 
   6  15   7     2463.15     2641.35     78.37 o 
   7  15   7       33.45       53.67     34.68 o 
   8  15   7     1549.79     1729.39     66.80 o 
   9  15   7      140.85       44.85     41.64 o 
  10  15   7       82.97      111.19     40.19 o 
  11  15   7      939.06     1030.90     59.51 o 
  12  15   7       31.10      -23.79     37.88 o 
 -10  16   7     1563.16     1737.98     90.28 o 
  -9  16   7      405.99      462.89     72.72 o 
  -8  16   7     1281.42     1169.25     77.08 o 
  -7  16   7      478.65      416.27     44.10 o 
  -6  16   7     1640.65     1745.53    114.93 o 
  -5  16   7        4.95       20.22     30.75 o 
  -4  16   7     2137.22     2336.52     73.21 o 
  -3  16   7      417.11      538.31     43.73 o 
  -2  16   7     5113.13     4954.56    111.26 o 
  -1  16   7       93.27      191.04     39.83 o 
   0  16   7     7624.93     7654.91    133.63 o 
   1  16   7        0.19       53.73     33.70 o 
   2  16   7     3982.06     4087.85     94.74 o 
   3  16   7       59.56      124.96     34.82 o 
   4  16   7     4857.88     4886.36    107.40 o 
   5  16   7      957.42      832.60     52.38 o 
   6  16   7     5900.04     6238.00    182.46 o 
   7  16   7      113.61       73.95     37.61 o 
   8  16   7     5955.25     6208.88    144.21 o 
   9  16   7       25.36        9.43     37.09 o 
  10  16   7     5161.49     5080.16    119.19 o 
  -9  17   7        0.29      -54.75     54.75 o 
  -8  17   7     1172.29     1022.20     70.84 o 
  -7  17   7        8.97       20.48     39.08 o 
  -6  17   7     2194.12     2212.03     69.71 o 
  -5  17   7      958.10      971.70     51.37 o 
  -4  17   7     1636.00     1552.38     64.36 o 
  -3  17   7     1508.15     1646.30     67.96 o 
  -2  17   7     1160.81     1047.58     57.18 o 
  -1  17   7       75.93      106.29     51.16 o 
   0  17   7      989.68     1037.52     58.59 o 
   1  17   7       25.18       19.23     34.11 o 
   2  17   7     1696.59     1653.52     64.47 o 
   3  17   7      243.59      254.72     41.24 o 
   4  17   7     2754.53     2780.63    101.62 o 
   5  17   7     1125.56     1236.61     61.72 o 
   6  17   7     1453.42     1435.78     81.14 o 
   7  17   7      869.14     1097.60     67.61 o 
   8  17   7      947.70      865.39     57.33 o 
  -6  18   7      204.03      225.65     39.69 o 
  -5  18   7      180.49      154.94     40.29 o 
  -4  18   7      141.02      119.53     37.70 o 
  -3  18   7      117.30      114.54     38.85 o 
  -2  18   7      518.88      553.21     50.19 o 
  -1  18   7      980.16     1107.65     61.35 o 
   0  18   7      483.44      526.18     51.72 o 
   1  18   7     3181.84     3385.35     91.95 o 
   2  18   7      447.38      483.75     48.54 o 
   3  18   7     6054.60     6018.56    125.75 o 
   4  18   7       39.34      105.64     41.83 o 
   5  18   7     5469.50     5431.69    122.01 o 
   6  18   7       79.06       64.44     40.74 o 
 -19   0   8     5778.52     5501.00    206.18 o 
 -18   0   8        6.86      -41.92     41.92 o 
 -17   0   8     7207.30     6668.73    285.39 o 
 -16   0   8      246.05      392.72     65.85 o 
 -15   0   8     2356.84     2165.61     85.09 o 
 -14   0   8     4214.08     4289.43    115.75 o 
 -13   0   8      377.51      448.10     45.34 o 
 -12   0   8     5124.90     5052.49    120.61 o 
 -11   0   8      166.06      156.75     31.53 o 
 -10   0   8      584.03      674.46     75.24 o 
  -9   0   8     1594.69     1512.76     50.87 o 
  -8   0   8     8038.09     8053.79    131.03 o 
  -7   0   8     7990.10     8224.63    116.64 o 
  -6   0   8    13376.02    13311.56    162.23 o 
  -5   0   8    29654.46    30384.69    289.48 o 
  -4   0   8    32780.63    32216.77    352.70 o 
  -3   0   8    20814.52    23398.21    227.67 o 
  -2   0   8     9914.68    10101.65    162.33 o 
  -1   0   8     7860.23     8206.63     99.17 o 
   0   0   8    14988.25    16292.88    233.64 o 
   1   0   8     1843.52     1887.63     51.20 o 
   2   0   8    75492.48    76784.29    825.76 o 
   3   0   8     1766.46     1779.83     48.96 o 
   4   0   8   160824.44   158323.83   1675.21 o 
   5   0   8    12832.17    12704.11    166.32 o 
   6   0   8    37104.96    34713.99    396.97 o 
   7   0   8     9714.43     9576.30    136.38 o 
   8   0   8     4756.46     4599.24     84.45 o 
   9   0   8     3443.25     3650.32     74.99 o 
  10   0   8      339.41      228.68     27.88 o 
  11   0   8      985.07     1127.20     44.77 o 
  12   0   8      478.53      338.74     34.88 o 
  13   0   8     4248.43     4317.09    106.81 o 
  14   0   8     2031.11     2277.40     91.49 o 
  15   0   8     2395.56     2629.32     75.02 o 
  16   0   8     6091.85     6268.91    121.86 o 
  17   0   8      112.29      292.13     38.01 o 
  18   0   8     9026.79     9172.98    157.03 o 
  19   0   8     1182.13     1381.87     64.72 o 
 -19   1   8     2653.41     2682.62     95.01 o 
 -18   1   8       28.12       49.22     33.85 o 
 -17   1   8      338.57      376.12     41.68 o 
 -16   1   8       38.58       36.24     31.10 o 
 -15   1   8        8.96       33.70     27.74 o 
 -14   1   8      215.10      230.80     29.28 o 
 -13   1   8       39.86      -22.66     22.66 o 
 -12   1   8     3937.10     3893.82     73.50 o 
 -11   1   8     1432.05     1278.19     42.57 o 
 -10   1   8     2790.62     2717.43     52.36 o 
  -9   1   8     2434.82     2603.03     43.30 o 
  -8   1   8      559.32      538.23     19.91 o 
  -7   1   8     5995.88     5979.29     62.20 o 
  -6   1   8      160.94      211.86     14.80 o 
  -5   1   8    14817.59    15358.69    117.86 o 
  -4   1   8    10020.90     9454.02     86.59 o 
  -3   1   8     8836.03     9071.94     73.61 o 
  -2   1   8    10809.84     9826.12     78.58 o 
  -1   1   8    14103.10    13576.19    115.30 o 
   0   1   8    28217.07    28190.16    253.27 o 
   1   1   8    25017.29    24395.31    214.86 o 
   2   1   8     8849.09     8789.10     89.12 o 
   3   1   8    30965.13    29073.39    243.95 o 
   4   1   8    15554.60    15275.32    140.11 o 
   5   1   8    24777.52    23339.87    202.78 o 
   6   1   8     6409.52     6148.37     72.22 o 
   7   1   8     9742.22     9364.01     98.00 o 
   8   1   8     2360.44     2384.21     43.56 o 
   9   1   8       14.54       18.42     17.22 o 
  10   1   8      260.49      211.73     20.04 o 
  11   1   8      270.74      285.54     22.16 o 
  12   1   8     1337.44     1257.32     36.46 o 
  13   1   8     4971.05     4801.52     76.56 o 
  14   1   8     6219.15     6145.87     94.52 o 
  15   1   8     3526.43     3553.64     65.23 o 
  16   1   8     5515.95     5834.36     81.87 o 
  17   1   8     3265.82     3096.27     56.78 o 
  18   1   8     1615.34     1607.09     54.18 o 
  19   1   8      899.67      955.70     45.72 o 
 -19   2   8      445.60      477.83     48.60 o 
 -18   2   8     6002.12     6041.27    149.54 o 
 -17   2   8       19.05       57.34     35.79 o 
 -16   2   8     6830.20     6873.74    121.06 o 
 -15   2   8     1400.93     1336.43     51.70 o 
 -14   2   8     2998.51     3004.50     71.77 o 
 -13   2   8     1878.13     1796.40     48.69 o 
 -12   2   8      556.42      671.63     30.82 o 
 -11   2   8        7.15      146.87     32.74 o 
 -10   2   8        5.07       57.99     19.19 o 
  -9   2   8     3866.36     3910.36     59.53 o 
  -8   2   8     1974.26     2209.81     39.04 o 
  -7   2   8    11001.21    11089.74    107.63 o 
  -6   2   8    10900.83    10651.83     92.88 o 
  -5   2   8    15389.25    14120.37    148.75 o 
  -4   2   8     1605.15     2044.26     31.34 o 
  -3   2   8    14927.59    13643.32    109.21 o 
  -2   2   8     1862.45     2119.32     33.40 o 
  -1   2   8     4140.36     4396.73     52.24 o 
   0   2   8     1537.84     1833.51     30.55 o 
   1   2   8    18928.49    18180.31    153.67 o 
   2   2   8     2776.49     2558.62     39.06 o 
   3   2   8    37944.18    37205.83    319.02 o 
   4   2   8      123.33       65.04     15.95 o 
   5   2   8    51029.96    47987.82    389.99 o 
   6   2   8     1563.48     1414.12     32.46 o 
   7   2   8    17656.30    15536.68    145.91 o 
   8   2   8     5669.35     5508.59     69.06 o 
   9   2   8     8338.62     7855.49     89.22 o 
  10   2   8     2572.38     2508.12     48.54 o 
  11   2   8     1022.23     1014.00     33.50 o 
  12   2   8     1584.07     1506.54     43.41 o 
  13   2   8     6390.29     6241.83     93.77 o 
  14   2   8      245.39      294.84     29.64 o 
  15   2   8     5333.16     5111.61     78.01 o 
  16   2   8      184.81      258.34     35.05 o 
  17   2   8     6094.11     6379.15    117.30 o 
  18   2   8      681.92      692.09     42.17 o 
  19   2   8     4521.23     4573.10     96.21 o 
 -19   3   8        0.42       92.76     39.45 o 
 -18   3   8     3196.84     3074.34     90.77 o 
 -17   3   8       65.21       36.89     34.79 o 
 -16   3   8     4242.32     4167.67     90.54 o 
 -15   3   8      156.36      141.16     35.26 o 
 -14   3   8      671.45      651.25     35.33 o 
 -13   3   8      202.81      220.53     38.74 o 
 -12   3   8      582.14      541.35     31.64 o 
 -11   3   8      762.87      801.55     31.54 o 
 -10   3   8      199.34      252.94     19.55 o 
  -9   3   8       63.89       74.94     14.51 o 
  -8   3   8    12651.22    12341.87    115.12 o 
  -7   3   8      307.76      283.69     17.20 o 
  -6   3   8    20654.95    21126.29    178.71 o 
  -5   3   8      166.40      217.75     19.98 o 
  -4   3   8    26278.50    27112.66    337.17 o 
  -3   3   8     1648.95     1659.78     29.98 o 
  -2   3   8    17230.29    17769.37    141.01 o 
  -1   3   8    11402.30    10669.05     95.57 o 
   0   3   8    30968.59    30724.29    235.57 o 
   1   3   8     7791.68     7742.64     80.67 o 
   2   3   8    25659.56    24945.36    235.77 o 
   3   3   8    10102.83    10200.72     92.48 o 
   4   3   8    35939.59    34249.48    284.42 o 
   5   3   8     1596.51     1518.79     33.24 o 
   6   3   8     4561.98     4334.87     57.22 o 
   7   3   8     7389.66     6875.80     78.50 o 
   8   3   8       22.88       55.93     16.62 o 
   9   3   8     1874.99     1751.00     38.22 o 
  10   3   8     1419.21     1495.28     37.31 o 
  11   3   8     1899.80     1656.87     42.84 o 
  12   3   8     1200.92     1289.52     39.52 o 
  13   3   8     2995.35     2822.46     59.52 o 
  14   3   8     2769.67     2716.06     58.13 o 
  15   3   8     2449.27     2650.42     72.49 o 
  16   3   8     1141.26     1109.45     56.10 o 
  17   3   8     3263.42     3100.09     86.31 o 
  18   3   8     1055.13      969.04     55.59 o 
  19   3   8     1133.71     1176.56     60.07 o 
 -19   4   8     2044.71     1789.66     72.69 o 
 -18   4   8     1126.69     1022.76     57.82 o 
 -17   4   8     3872.56     3913.89     89.15 o 
 -16   4   8      972.84      956.72     48.78 o 
 -15   4   8     4838.01     4712.70     94.42 o 
 -14   4   8      281.16      284.63     25.74 o 
 -13   4   8     3897.15     3988.85     91.05 o 
 -12   4   8       96.32      111.76     22.92 o 
 -11   4   8     1906.38     2029.08     42.69 o 
 -10   4   8      927.10     1066.47     29.10 o 
  -9   4   8     5282.80     5304.09     63.18 o 
  -8   4   8     9821.75    10009.43    120.03 o 
  -7   4   8      680.26      738.96     21.24 o 
  -6   4   8    14576.79    14147.12    124.02 o 
  -5   4   8       15.87      102.63     14.15 o 
  -4   4   8    22999.45    22958.56    198.16 o 
  -3   4   8       12.53      118.83     15.71 o 
  -2   4   8    55926.13    56257.45    435.48 o 
  -1   4   8      375.03      537.79     20.56 o 
   0   4   8    20446.03    19674.78    166.22 o 
   1   4   8     3726.99     4207.96     47.18 o 
   2   4   8    16909.33    16215.63    131.45 o 
   3   4   8      660.42      743.39     21.97 o 
   4   4   8     4714.39     4440.27     54.38 o 
   5   4   8     1572.94     1605.00     32.50 o 
   6   4   8     3573.88     3253.41     48.38 o 
   7   4   8      347.08      324.07     19.91 o 
   8   4   8    23088.63    22128.74    250.69 o 
   9   4   8     9803.86     9027.75    102.09 o 
  10   4   8    22527.66    21163.49    211.00 o 
  11   4   8    13378.76    11796.73    133.90 o 
  12   4   8     1869.47     1790.90     38.68 o 
  13   4   8     7578.30     7062.60    109.42 o 
  14   4   8     3731.92     3380.59     74.99 o 
  15   4   8     1430.68     1365.78     63.76 o 
  16   4   8     2074.82     1914.65     74.37 o 
  17   4   8       85.40       60.81     40.07 o 
  18   4   8     2821.13     2755.79     93.98 o 
  19   4   8      174.89      353.71     44.21 o 
 -19   5   8     1908.28     2080.47     78.87 o 
 -18   5   8      358.82      455.67     47.47 o 
 -17   5   8     3360.88     3677.30     86.92 o 
 -16   5   8      953.79      950.19     40.95 o 
 -15   5   8     2551.56     2672.41     57.53 o 
 -14   5   8      257.72      238.53     27.24 o 
 -13   5   8     1445.90     1593.45     46.83 o 
 -12   5   8     2563.35     2532.41     56.07 o 
 -11   5   8      134.11      120.93     20.33 o 
 -10   5   8      779.24      803.67     25.90 o 
  -9   5   8     4892.04     4919.25     56.97 o 
  -8   5   8     1269.72     1232.57     26.87 o 
  -7   5   8    14905.64    14934.34    150.85 o 
  -6   5   8     1317.14     1440.08     28.22 o 
  -5   5   8    20052.92    19678.16    184.97 o 
  -4   5   8      240.75      362.77     16.94 o 
  -3   5   8    29103.62    30284.98    278.32 o 
  -2   5   8      193.32      430.84     22.43 o 
  -1   5   8    28694.96    27777.34    320.70 o 
   0   5   8     1781.74     1679.02     29.91 o 
   1   5   8    31767.15    30317.03    256.04 o 
   2   5   8     6114.66     5838.74     66.88 o 
   3   5   8    21918.44    21889.57    205.78 o 
   4   5   8     3418.99     3487.08     48.96 o 
   5   5   8      477.36      415.48     18.97 o 
   6   5   8     2658.42     2564.92     45.18 o 
   7   5   8      109.34      118.73     18.36 o 
   8   5   8     2255.40     2259.57     43.77 o 
   9   5   8     1320.86     1336.41     45.04 o 
  10   5   8     3656.32     3727.75     61.24 o 
  11   5   8     5666.87     5402.82     85.71 o 
  12   5   8     3671.58     3764.56     72.57 o 
  13   5   8     4388.65     4151.63     94.06 o 
  14   5   8     1241.93     1328.97     89.10 o 
  15   5   8     1243.79     1215.39     56.48 o 
  16   5   8     1895.07     1823.16     72.74 o 
  17   5   8     1093.41     1041.54     62.28 o 
  18   5   8     1146.95     1167.97     62.68 o 
  19   5   8      706.98      729.24     57.40 o 
 -18   6   8     2061.40     1985.53     64.28 o 
 -17   6   8     1979.54     2076.47     59.33 o 
 -16   6   8     1534.41     1445.03     47.68 o 
 -15   6   8      197.60      181.13     25.65 o 
 -14   6   8     2142.91     2082.43     65.57 o 
 -13   6   8       41.15       46.13     22.72 o 
 -12   6   8     4949.74     4949.99     80.65 o 
 -11   6   8      327.48      385.46     23.77 o 
 -10   6   8     2871.65     2928.88     48.80 o 
  -9   6   8     1688.85     1788.83     32.78 o 
  -8   6   8     4928.01     4986.91     53.92 o 
  -7   6   8     2552.51     2686.27     36.67 o 
  -6   6   8       53.48       52.46     12.45 o 
  -5   6   8     3171.74     3262.43     54.14 o 
  -4   6   8     4095.09     4371.65     51.87 o 
  -3   6   8    21417.71    21137.33    177.05 o 
  -2   6   8      122.40      204.88     16.50 o 
  -1   6   8    19881.72    19977.27    176.49 o 
   0   6   8      217.98      238.88     18.40 o 
   1   6   8    32499.04    32217.05    260.31 o 
   2   6   8     2860.50     3277.37     43.29 o 
   3   6   8    10251.57    10321.86     91.95 o 
   4   6   8      920.65      774.02     22.67 o 
   5   6   8      516.20      564.30     23.39 o 
   6   6   8     1749.64     1522.38     33.29 o 
   7   6   8     4633.18     4447.90     61.87 o 
   8   6   8       29.14       56.51     16.64 o 
   9   6   8    16098.07    15783.33    174.45 o 
  10   6   8     5474.22     5228.47     87.53 o 
  11   6   8    10439.71    10112.79    136.23 o 
  12   6   8    12363.14    11879.93    165.59 o 
  13   6   8     1767.36     1721.96     61.67 o 
  14   6   8     2619.37     2567.46     76.45 o 
  15   6   8     3083.15     3056.01     79.99 o 
  16   6   8      830.50      973.07     54.98 o 
  17   6   8     3115.66     3178.39     92.43 o 
  18   6   8      546.87      657.61     53.36 o 
 -18   7   8     1030.06     1151.06     55.23 o 
 -17   7   8       51.55       56.88     29.04 o 
 -16   7   8     3319.41     3185.73     75.23 o 
 -15   7   8        1.22       31.25     23.77 o 
 -14   7   8     4352.05     4163.95     82.84 o 
 -13   7   8     1905.80     1937.95     54.97 o 
 -12   7   8     6729.13     6785.67    106.45 o 
 -11   7   8     6989.31     7100.38     87.09 o 
 -10   7   8    13783.23    14259.11    149.56 o 
  -9   7   8      109.79      166.63     18.21 o 
  -8   7   8     2697.67     2908.13     52.19 o 
  -7   7   8      921.10      924.64     21.62 o 
  -6   7   8     7325.12     7537.37     71.83 o 
  -5   7   8     2761.64     2733.12     37.85 o 
  -4   7   8     9275.25     8894.11     89.32 o 
  -3   7   8      110.30      163.59     14.87 o 
  -2   7   8     7167.90     7154.23     73.72 o 
  -1   7   8      692.38      878.41     25.80 o 
   0   7   8    18898.51    19049.64    202.34 o 
   1   7   8      423.80      373.46     17.48 o 
   2   7   8    18004.30    17830.83    182.14 o 
   3   7   8     5553.35     5623.63     69.52 o 
   4   7   8     6105.10     6275.21     68.93 o 
   5   7   8        8.44       -0.02     13.30 o 
   6   7   8     1404.68     1236.64     30.15 o 
   7   7   8      101.50       89.78     21.14 o 
   8   7   8     3334.13     3217.02     61.34 o 
   9   7   8      186.68      221.14     25.48 o 
  10   7   8      651.15      629.12     34.01 o 
  11   7   8      948.96     1082.87     45.35 o 
  12   7   8     4310.58     4141.75     92.13 o 
  13   7   8     2406.84     2485.89     66.87 o 
  14   7   8      431.63      444.47     39.61 o 
  15   7   8      697.71      803.72     47.63 o 
  16   7   8     1199.34     1091.68     59.29 o 
  17   7   8     1178.01     1072.19     65.20 o 
  18   7   8      874.13      816.07     62.22 o 
 -18   8   8      264.70      281.14    134.68 o 
 -17   8   8     1505.38     1412.21     57.01 o 
 -16   8   8      533.13      481.83     45.03 o 
 -15   8   8     1451.16     1407.97     69.47 o 
 -14   8   8      854.06      868.24     43.51 o 
 -13   8   8     1917.63     1922.63     58.69 o 
 -12   8   8      546.56      567.60     34.09 o 
 -11   8   8     1598.24     1699.54     56.38 o 
 -10   8   8      523.05      652.87     32.19 o 
  -9   8   8     1770.52     1911.54     48.96 o 
  -8   8   8        3.87      -13.87     13.87 o 
  -7   8   8      579.90      644.49     22.65 o 
  -6   8   8       38.08       55.72     15.40 o 
  -5   8   8      730.09      815.57     22.04 o 
  -4   8   8      414.06      480.57     18.56 o 
  -3   8   8        3.03       33.98     12.07 o 
  -2   8   8     4595.21     4628.92     53.43 o 
  -1   8   8     1771.81     1909.66     99.66 o 
   0   8   8    11779.24    11869.58    119.47 o 
   1   8   8      144.46      164.70     17.83 o 
   2   8   8    14302.26    14512.55    134.94 o 
   3   8   8       49.97       56.58     16.47 o 
   4   8   8     5651.24     5589.44     70.04 o 
   5   8   8       24.41       55.60     24.52 o 
   6   8   8     2894.38     2754.58     58.70 o 
   7   8   8       75.62       73.41     25.66 o 
   8   8   8      894.97      921.99     47.57 o 
   9   8   8      481.67      428.84     37.42 o 
  10   8   8     3509.94     3389.37     96.40 o 
  11   8   8     1104.05     1061.69     51.15 o 
  12   8   8     1728.86     1840.45     76.68 o 
  13   8   8      988.56      817.94     50.37 o 
  14   8   8     2625.71     2724.06     85.85 o 
  15   8   8     1301.03     1324.20     82.39 o 
  16   8   8     1482.86     1538.89     71.98 o 
  17   8   8      191.92      257.31     51.11 o 
 -17   9   8       85.09       62.51     37.66 o 
 -16   9   8       68.63      122.28     45.04 o 
 -15   9   8     2489.60     2521.97     88.97 o 
 -14   9   8      510.92      487.99     37.80 o 
 -13   9   8     4876.65     4844.85     99.60 o 
 -12   9   8     6376.53     6207.75     89.57 o 
 -11   9   8    10055.49    10049.22    133.34 o 
 -10   9   8    10113.81    10293.35    150.24 o 
  -9   9   8    21274.29    21204.64    287.99 o 
  -8   9   8     3253.80     3250.30     58.83 o 
  -7   9   8     7366.21     6965.45    126.62 o 
  -6   9   8      101.29       77.34     15.40 o 
  -5   9   8     7005.85     6999.53     81.05 o 
  -4   9   8      277.28      313.80     15.24 o 
  -3   9   8    10449.32    10019.81     93.15 o 
  -2   9   8     3277.16     3404.55     43.83 o 
  -1   9   8     5779.95     5917.89     65.83 o 
   0   9   8      165.63      320.93     19.87 o 
   1   9   8     8014.03     8194.04    101.37 o 
   2   9   8       25.15       97.23     20.22 o 
   3   9   8     5442.57     5552.29     81.66 o 
   4   9   8     4209.72     3955.64     81.72 o 
   5   9   8     3838.29     3684.53     71.11 o 
   6   9   8     2130.17     2031.19     52.86 o 
   7   9   8     5902.14     5608.96     89.19 o 
   8   9   8      635.60      604.75     47.62 o 
   9   9   8     5613.70     5630.92    107.73 o 
  10   9   8     1512.54     1356.84     71.20 o 
  11   9   8      302.12      300.36     38.21 o 
  12   9   8     3592.92     3631.22     90.26 o 
  13   9   8      686.53      543.89     46.52 o 
  14   9   8     1295.65     1379.31     65.32 o 
  15   9   8        0.42       33.32     39.05 o 
  16   9   8      779.84      833.66     60.13 o 
  17   9   8        0.63       13.24     48.66 o 
 -16  10   8     1780.21     1870.96     68.41 o 
 -15  10   8      337.62      255.37     32.68 o 
 -14  10   8     2472.00     2595.44     72.76 o 
 -13  10   8     2274.62     2340.51     74.28 o 
 -12  10   8      517.58      583.69     39.58 o 
 -11  10   8     1186.27     1140.40     49.58 o 
 -10  10   8       71.21      176.59     29.85 o 
  -9  10   8       59.67       78.47     30.81 o 
  -8  10   8        8.29       75.34     23.60 o 
  -7  10   8       17.87       96.01     19.33 o 
  -6  10   8     1533.22     1523.48     41.74 o 
  -5  10   8      129.67      177.44     18.76 o 
  -4  10   8       68.58       77.33     14.39 o 
  -3  10   8      338.04      396.55     21.66 o 
  -2  10   8     1546.75     1594.92     40.98 o 
  -1  10   8     1729.21     1666.18     38.66 o 
   0  10   8     3129.70     3062.94     58.28 o 
   1  10   8     2710.16     2547.77     54.57 o 
   2  10   8      376.11      406.46     30.06 o 
   3  10   8     8323.29     7547.95    112.51 o 
   4  10   8      230.24      198.50     27.66 o 
   5  10   8     8632.25     8160.25    112.10 o 
   6  10   8     1564.82     1399.84     48.43 o 
   7  10   8     5163.21     4917.41     92.17 o 
   8  10   8      267.17      412.88     47.32 o 
   9  10   8     1112.72     1027.75     48.09 o 
  10  10   8       56.10        6.09     30.54 o 
  11  10   8      334.83      410.02     40.87 o 
  12  10   8      322.10      387.38     41.61 o 
  13  10   8      938.65      894.17     57.06 o 
  14  10   8       35.11      -23.26     38.10 o 
  15  10   8       18.17      -22.67     37.51 o 
  16  10   8      440.09      349.02     50.37 o 
 -16  11   8     1459.41     1478.87     77.19 o 
 -15  11   8      130.50      129.65     27.24 o 
 -14  11   8     2128.03     2108.05     93.21 o 
 -13  11   8       31.01       25.17     31.50 o 
 -12  11   8     4407.96     4677.88     98.09 o 
 -11  11   8     2199.07     2060.84     61.18 o 
 -10  11   8     4332.41     4144.49    114.72 o 
  -9  11   8     5201.78     4901.31    108.88 o 
  -8  11   8    10299.43    10020.83    177.62 o 
  -7  11   8     5380.86     5075.97     95.78 o 
  -6  11   8    10927.41    10240.97    152.47 o 
  -5  11   8     1740.60     1807.99     55.54 o 
  -4  11   8    26735.79    25453.82    312.28 o 
  -3  11   8     4525.60     4349.50     68.97 o 
  -2  11   8     4393.02     4353.55     97.61 o 
  -1  11   8      498.59      504.28     27.83 o 
   0  11   8     1460.10     1522.24     43.81 o 
   1  11   8     1467.48     1375.89     49.45 o 
   2  11   8      468.55      434.25     31.88 o 
   3  11   8     8775.66     8132.21    120.11 o 
   4  11   8       39.17      186.23     29.45 o 
   5  11   8     2139.70     2059.39     64.75 o 
   6  11   8     3719.60     3481.76     84.55 o 
   7  11   8      238.60      201.35     31.84 o 
   8  11   8     3942.94     3914.21     84.16 o 
   9  11   8      561.44      612.16     43.24 o 
  10  11   8      631.51      716.57     44.81 o 
  11  11   8      219.63      163.20     36.23 o 
  12  11   8      500.84      504.77     45.75 o 
  13  11   8      513.31      572.86     48.27 o 
  14  11   8      232.80      177.08     44.12 o 
  15  11   8     2568.15     2829.44     95.68 o 
 -15  12   8     1267.15     1198.22     50.16 o 
 -14  12   8      656.66      654.85     76.93 o 
 -13  12   8      553.30      599.23     84.77 o 
 -12  12   8     3085.57     3090.22     82.10 o 
 -11  12   8        0.13       50.43     43.53 o 
 -10  12   8      331.60      293.31     50.61 o 
  -9  12   8      417.75      562.05     52.35 o 
  -8  12   8      405.24      335.35     50.81 o 
  -7  12   8     1415.47     1402.56     91.61 o 
  -6  12   8      236.24      201.16     32.17 o 
  -5  12   8      552.85      565.53     47.85 o 
  -4  12   8       15.48        4.57     20.28 o 
  -3  12   8     1020.47     1002.14     38.85 o 
  -2  12   8      617.96      528.51     29.18 o 
  -1  12   8        3.65       38.81     25.95 o 
   0  12   8       55.17       60.27     27.21 o 
   1  12   8      644.56      656.69     35.88 o 
   2  12   8     1635.51     1698.93     56.06 o 
   3  12   8     2386.23     2224.24     67.52 o 
   4  12   8     5118.48     4861.16     97.97 o 
   5  12   8      933.63     1048.14     48.91 o 
   6  12   8     1387.40     1423.05     71.10 o 
   7  12   8      277.43      355.65     39.12 o 
   8  12   8     1928.27     1961.80     75.78 o 
   9  12   8       24.35       -1.98     32.92 o 
  10  12   8       41.53       27.74     31.85 o 
  11  12   8      782.43      873.01     53.36 o 
  12  12   8      657.63      872.59     51.25 o 
  13  12   8     1711.98     1697.22     65.79 o 
  14  12   8      232.85      163.59     41.36 o 
  15  12   8      253.84      411.05     52.95 o 
 -14  13   8      342.38      252.41     42.36 o 
 -13  13   8     1400.95     1430.61     59.96 o 
 -12  13   8        3.40      -14.60     64.47 o 
 -11  13   8      450.48      528.90     59.16 o 
 -10  13   8       20.36       17.06     43.41 o 
  -9  13   8     1211.66     1193.81     66.53 o 
  -8  13   8     1869.33     1809.54     83.86 o 
  -7  13   8     3761.60     3841.92    117.23 o 
  -6  13   8     7721.97     7501.53    139.78 o 
  -5  13   8     8260.01     7933.70    185.18 o 
  -4  13   8     2165.97     2513.22     83.03 o 
  -3  13   8    20760.97    20495.18    299.75 o 
  -2  13   8      370.29      409.41     32.53 o 
  -1  13   8     4990.20     4699.22    106.13 o 
   0  13   8     2421.17     2432.22     61.80 o 
   1  13   8      901.12      870.71     47.60 o 
   2  13   8     3066.34     3132.84     77.70 o 
   3  13   8      183.03      209.16     33.24 o 
   4  13   8     2014.20     1987.55     67.11 o 
   5  13   8      302.34      319.18     39.32 o 
   6  13   8        4.95      -28.93     28.93 o 
   7  13   8        6.15       42.49     33.15 o 
   8  13   8        2.63      -43.11     44.46 o 
   9  13   8      141.64       87.10     36.57 o 
  10  13   8        0.51      -21.39     34.37 o 
  11  13   8      263.68      283.89     48.75 o 
  12  13   8      280.88      430.12     47.33 o 
  13  13   8      359.69      340.70     47.89 o 
  14  13   8      472.52      558.57     52.48 o 
 -13  14   8      990.72      993.15     77.12 o 
 -12  14   8       28.43       38.30     53.67 o 
 -11  14   8      265.84      250.70     53.82 o 
 -10  14   8       55.50       56.04     55.43 o 
  -9  14   8     1225.86     1260.77     78.74 o 
  -8  14   8      484.63      530.32     58.53 o 
  -7  14   8     3901.80     3648.23     89.38 o 
  -6  14   8       96.92       96.38     35.20 o 
  -5  14   8     3008.04     3018.10     95.77 o 
  -4  14   8      155.90      110.92     31.29 o 
  -3  14   8      491.69      438.21     38.05 o 
  -2  14   8       50.41      135.68     32.34 o 
  -1  14   8      179.85       93.16     31.06 o 
   0  14   8       34.94      -24.25     28.90 o 
   1  14   8      769.35      674.94     49.12 o 
   2  14   8      525.25      519.66     40.27 o 
   3  14   8      926.60      919.88     48.88 o 
   4  14   8      978.78      982.07     51.01 o 
   5  14   8       33.63       68.22     37.99 o 
   6  14   8      520.70      572.24     51.07 o 
   7  14   8       15.33       93.74     35.79 o 
   8  14   8      166.03      191.58     40.96 o 
   9  14   8      249.90      112.33     38.46 o 
  10  14   8      139.30      106.47     42.22 o 
  11  14   8      272.09      458.21     49.67 o 
  12  14   8     1016.19     1145.31     63.23 o 
  13  14   8       17.21      112.11     72.87 o 
 -11  15   8      148.58       97.44     52.51 o 
 -10  15   8      984.85     1129.76     76.34 o 
  -9  15   8      534.63      647.64     65.80 o 
  -8  15   8       85.17      107.64     55.26 o 
  -7  15   8      716.46      826.26     48.33 o 
  -6  15   8     1598.98     1619.22     65.17 o 
  -5  15   8     1689.95     1766.90     57.66 o 
  -4  15   8     6383.57     6155.75    122.83 o 
  -3  15   8     2540.48     2675.05     81.09 o 
  -2  15   8     9003.25     8847.93    348.13 o 
  -1  15   8     2320.87     2298.32     68.49 o 
   0  15   8     1629.24     1513.91     63.40 o 
   1  15   8     4579.29     4436.30     98.74 o 
   2  15   8        3.81       -3.59     30.57 o 
   3  15   8     2502.38     2896.53    112.65 o 
   4  15   8      267.71      211.38     38.24 o 
   5  15   8     1565.60     1587.64     63.15 o 
   6  15   8       17.45       21.20     39.09 o 
   7  15   8       43.82       97.88     37.91 o 
   8  15   8      112.16       45.82     36.10 o 
   9  15   8       24.85      139.80     41.02 o 
  10  15   8        0.42      -15.63     37.14 o 
  11  15   8      163.57      194.50     43.84 o 
 -10  16   8      185.05      261.06     66.91 o 
  -9  16   8        9.55       17.23     53.11 o 
  -8  16   8     1551.97     1861.18     68.55 o 
  -7  16   8      149.79      160.97     40.63 o 
  -6  16   8     3098.65     2988.37     80.24 o 
  -5  16   8      862.63      892.95     49.54 o 
  -4  16   8     2279.84     2231.02     74.27 o 
  -3  16   8       99.93      175.47     41.62 o 
  -2  16   8        8.29      -37.04     37.04 o 
  -1  16   8       12.44       47.67     35.69 o 
   0  16   8      200.58      209.96     37.17 o 
   1  16   8      105.96       54.85     33.85 o 
   2  16   8        5.74      -31.28     31.28 o 
   3  16   8      231.22      270.92     40.03 o 
   4  16   8      238.40      275.10     41.21 o 
   5  16   8     1166.75     1168.34     58.85 o 
   6  16   8      650.63      696.24     51.77 o 
   7  16   8     1479.61     1495.38     71.20 o 
   8  16   8      661.55      623.69     51.70 o 
   9  16   8       83.57      108.23     44.82 o 
  10  16   8        0.50       -5.72     41.29 o 
  -8  17   8      959.59      948.91     60.50 o 
  -7  17   8      246.76      317.74     39.88 o 
  -6  17   8       10.31       52.29     32.95 o 
  -5  17   8      608.96      523.70     53.70 o 
  -4  17   8      416.17      340.93     44.44 o 
  -3  17   8     1183.65     1248.79     76.42 o 
  -2  17   8     1012.74     1095.45     60.16 o 
  -1  17   8     1306.42     1154.43     61.59 o 
   0  17   8     2240.87     2223.47     81.35 o 
   1  17   8      290.48      279.73     41.01 o 
   2  17   8     2867.66     3039.59    113.13 o 
   3  17   8       42.75       55.07     38.69 o 
   4  17   8     5627.70     5583.77    121.19 o 
   5  17   8       34.39       26.84     42.78 o 
   6  17   8     2897.74     3189.23     94.00 o 
   7  17   8        1.84      -36.76     36.76 o 
   8  17   8      271.60      175.75     76.03 o 
  -5  18   8      248.49      193.18     43.23 o 
  -4  18   8      727.43      789.50     56.92 o 
  -3  18   8       76.05       70.69     38.46 o 
  -2  18   8        0.03       -1.93     36.19 o 
  -1  18   8      152.57       96.21     40.22 o 
   0  18   8      467.61      473.26     50.93 o 
   1  18   8     1046.33      889.49     60.96 o 
   2  18   8      455.47      418.76     47.89 o 
   3  18   8      971.61      996.54     59.57 o 
   4  18   8      876.72      914.33     71.32 o 
 -19   1   9        6.36      -26.58     35.05 o 
 -18   1   9        8.92      -26.23     34.64 o 
 -17   1   9      540.05      523.79     45.76 o 
 -16   1   9     1604.52     1570.86     61.36 o 
 -15   1   9      510.61      487.75     34.41 o 
 -14   1   9     5770.49     5459.42     90.08 o 
 -13   1   9     4032.58     3895.42     83.04 o 
 -12   1   9     6168.67     6143.89    108.21 o 
 -11   1   9    18220.75    18153.74    216.22 o 
 -10   1   9    15182.97    14369.26    176.91 o 
  -9   1   9    23620.91    22674.17    209.75 o 
  -8   1   9    12830.24    11906.69    116.71 o 
  -7   1   9    11017.08    10819.34     99.85 o 
  -6   1   9    15773.52    15615.19    133.58 o 
  -5   1   9     5553.14     5731.11     57.13 o 
  -4   1   9     9774.21     9723.63     83.91 o 
  -3   1   9      188.95      146.14     11.93 o 
  -2   1   9     1776.70     1582.36     26.03 o 
  -1   1   9      464.55      427.90     15.10 o 
   0   1   9      807.93      747.53     32.85 o 
   1   1   9      713.41      587.22     21.58 o 
   2   1   9    21716.80    21082.54    184.67 o 
   3   1   9     2541.69     2530.85     42.80 o 
   4   1   9    22172.03    20199.92    179.96 o 
   5   1   9     1163.38      925.67     27.73 o 
   6   1   9     5146.33     4871.07     64.05 o 
   7   1   9     5145.87     5072.69     66.95 o 
   8   1   9       38.08       47.54     18.35 o 
   9   1   9     1149.48     1021.25     31.46 o 
  10   1   9      730.74      734.76     27.64 o 
  11   1   9        0.03        5.04     19.78 o 
  12   1   9     2189.76     2072.69     50.49 o 
  13   1   9      233.88      243.06     26.69 o 
  14   1   9      153.83       74.65     25.85 o 
  15   1   9       89.14       94.71     24.75 o 
  16   1   9     1795.18     1989.44     50.72 o 
  17   1   9       43.98      104.15     25.87 o 
  18   1   9     1892.58     1964.87     52.01 o 
  19   1   9      208.47      223.29     38.66 o 
 -19   2   9      490.65      494.62     50.43 o 
 -18   2   9       26.30       65.73     41.30 o 
 -17   2   9       10.50      -10.67     31.98 o 
 -16   2   9      197.41      209.17     33.88 o 
 -15   2   9      157.89      149.90     32.15 o 
 -14   2   9      303.26      354.40     32.16 o 
 -13   2   9      100.40       72.75     28.24 o 
 -12   2   9      546.28      510.91     31.59 o 
 -11   2   9        0.46       40.84     28.50 o 
 -10   2   9     1416.09     1629.56     48.31 o 
  -9   2   9     1616.84     1602.42     50.26 o 
  -8   2   9    10335.18     9983.91    108.77 o 
  -7   2   9     4454.62     4723.68     54.86 o 
  -6   2   9      167.61      201.59     15.29 o 
  -5   2   9       20.73       19.58     12.97 o 
  -4   2   9     2239.94     2159.88     32.45 o 
  -3   2   9       28.73       48.77     12.21 o 
  -2   2   9    23271.96    23508.67    187.06 o 
  -1   2   9      583.67      590.78     21.71 o 
   0   2   9     2410.41     2162.19     33.42 o 
   1   2   9     6623.33     6822.29     74.44 o 
   2   2   9     1066.05      878.36     23.83 o 
   3   2   9      126.39       30.29     17.76 o 
   4   2   9     3522.77     3443.72     50.43 o 
   5   2   9     5116.73     5387.48     72.12 o 
   6   2   9     3897.82     3656.63     54.13 o 
   7   2   9     8114.64     7733.75     87.92 o 
   8   2   9      452.04      372.77     23.48 o 
   9   2   9        0.55        1.39     18.59 o 
  10   2   9      304.02      175.59     23.45 o 
  11   2   9      400.77      466.21     27.20 o 
  12   2   9     1805.82     1663.28     47.90 o 
  13   2   9     3654.47     3530.43     69.98 o 
  14   2   9     3572.61     3670.59     71.89 o 
  15   2   9     2840.42     3060.91     60.19 o 
  16   2   9     4295.62     4528.16     74.02 o 
  17   2   9     1377.57     1406.07     62.10 o 
  18   2   9      114.64      143.53     41.07 o 
  19   2   9       60.23       45.85     37.54 o 
 -19   3   9     1213.19     1397.15     67.65 o 
 -18   3   9     2661.02     2739.10     87.51 o 
 -17   3   9      451.80      464.78     41.18 o 
 -16   3   9      487.95      503.67     40.86 o 
 -15   3   9     5869.10     5996.09    109.46 o 
 -14   3   9      356.22      338.00     35.92 o 
 -13   3   9     4834.43     5047.99     86.51 o 
 -12   3   9      770.67      769.87     34.62 o 
 -11   3   9     4384.17     4269.25     74.51 o 
 -10   3   9      929.37     1119.38     36.28 o 
  -9   3   9      830.26      875.23     29.55 o 
  -8   3   9     4029.71     4104.60     54.37 o 
  -7   3   9    10029.33     9689.48     95.91 o 
  -6   3   9     1925.92     1875.39     38.40 o 
  -5   3   9    13889.30    13672.26    128.98 o 
  -4   3   9     1087.36     1071.51     23.69 o 
  -3   3   9    27333.33    27187.51    215.41 o 
  -2   3   9    12781.08    12207.61    104.18 o 
  -1   3   9    24302.65    23568.12    189.92 o 
   0   3   9     6123.94     5936.35     58.68 o 
   1   3   9    13411.99    13423.92    110.07 o 
   2   3   9      243.03      281.92     18.19 o 
   3   3   9     2056.03     1852.96     41.71 o 
   4   3   9      193.11      265.70     20.16 o 
   5   3   9      236.07      243.16     18.66 o 
   6   3   9     5246.25     5121.54     65.61 o 
   7   3   9      209.28      297.26     23.88 o 
   8   3   9     2982.61     2866.50     49.37 o 
   9   3   9      118.73      112.20     20.11 o 
  10   3   9      403.99      256.85     24.13 o 
  11   3   9      927.29      777.68     33.38 o 
  12   3   9       12.79       -9.46     22.49 o 
  13   3   9      355.24      382.45     31.69 o 
  14   3   9       36.83       15.75     22.28 o 
  15   3   9       33.25       -3.44     25.82 o 
  16   3   9      153.40      131.25     41.12 o 
  17   3   9      922.44      977.29     56.59 o 
  18   3   9      273.64      169.40     39.57 o 
  19   3   9       62.71       49.26     47.21 o 
 -19   4   9       45.52      -61.02     61.02 o 
 -18   4   9      380.04      408.42     49.90 o 
 -17   4   9      154.41      160.92     35.15 o 
 -16   4   9      608.16      609.10     45.71 o 
 -15   4   9      542.01      553.72     48.53 o 
 -14   4   9     4075.95     3997.32     82.16 o 
 -13   4   9     1558.32     1517.24     59.67 o 
 -12   4   9     3020.82     2831.81     55.01 o 
 -11   4   9     1994.42     1924.78     44.73 o 
 -10   4   9      161.13      132.44     19.13 o 
  -9   4   9     4930.43     4892.54     66.09 o 
  -8   4   9        1.26       25.17     13.21 o 
  -7   4   9      495.98      499.82     20.97 o 
  -6   4   9      249.12      208.04     16.57 o 
  -5   4   9     5460.05     5372.97     93.00 o 
  -4   4   9      240.02      333.77     18.66 o 
  -3   4   9    16807.16    16917.29    154.00 o 
  -2   4   9      155.95      134.98     13.07 o 
  -1   4   9    11351.94    11127.17    109.07 o 
   0   4   9     4129.49     4408.47     52.43 o 
   1   4   9      254.40      365.02     16.73 o 
   2   4   9      113.82      156.03     14.04 o 
   3   4   9     1300.54     1147.55     34.17 o 
   4   4   9     4380.65     4442.15     52.97 o 
   5   4   9     4321.18     4668.07     61.22 o 
   6   4   9     4343.45     4212.18     58.40 o 
   7   4   9     7661.45     7404.66     85.17 o 
   8   4   9     9675.45     9574.05    107.69 o 
   9   4   9     3543.73     3613.09     58.95 o 
  10   4   9      830.00      864.11     33.62 o 
  11   4   9     4440.09     4206.54     73.64 o 
  12   4   9     1462.37     1436.67     41.79 o 
  13   4   9     3078.56     3218.15     66.63 o 
  14   4   9      834.49      891.62     47.74 o 
  15   4   9     6249.77     6062.21    131.52 o 
  16   4   9      666.06      751.85     55.19 o 
  17   4   9      473.53      466.90     52.33 o 
  18   4   9       44.37       17.63     39.64 o 
 -18   5   9     1876.76     1987.24     68.34 o 
 -17   5   9     2203.97     2261.83     70.91 o 
 -16   5   9     3165.79     3317.10     77.37 o 
 -15   5   9      541.60      504.52     30.54 o 
 -14   5   9     4497.00     4213.63     77.62 o 
 -13   5   9     1315.20     1224.57     42.10 o 
 -12   5   9      338.36      445.66     30.16 o 
 -11   5   9       43.26        6.13     19.37 o 
 -10   5   9     1001.58      989.65     29.00 o 
  -9   5   9      433.33      472.11     22.80 o 
  -8   5   9     2305.14     2263.25     41.75 o 
  -7   5   9      236.26      259.08     21.09 o 
  -6   5   9     7560.82     7567.81     76.86 o 
  -5   5   9        3.67       26.38     13.89 o 
  -4   5   9    25886.85    25777.58    222.93 o 
  -3   5   9     6604.05     6270.44     81.95 o 
  -2   5   9    43382.55    42819.38    398.98 o 
  -1   5   9     6604.89     6476.17     65.70 o 
   0   5   9    30456.13    29440.68    241.20 o 
   1   5   9      153.77      280.03     17.48 o 
   2   5   9     6761.11     7307.76     74.47 o 
   3   5   9     2840.00     2793.19     41.46 o 
   4   5   9     1186.27     1128.80     27.92 o 
   5   5   9      584.74      639.24     24.08 o 
   6   5   9       56.10       78.82     16.11 o 
   7   5   9      675.12      727.89     27.40 o 
   8   5   9        1.76       51.80     18.06 o 
   9   5   9     2262.28     1990.26     46.26 o 
  10   5   9      378.42      345.66     26.85 o 
  11   5   9      927.72      987.72     46.32 o 
  12   5   9        8.49       21.15     26.93 o 
  13   5   9      293.31      226.82     34.47 o 
  14   5   9       62.92      -18.68     37.23 o 
  15   5   9        3.25       34.40     40.43 o 
  16   5   9      406.48      393.22     48.18 o 
  17   5   9      184.78      290.53     57.61 o 
  18   5   9      130.82      162.82     50.58 o 
 -18   6   9      449.85      427.01     48.06 o 
 -17   6   9     2460.58     2493.84     73.51 o 
 -16   6   9      178.88       99.19     27.98 o 
 -15   6   9     5431.95     5440.61    101.54 o 
 -14   6   9       88.80       77.33     28.77 o 
 -13   6   9     3080.65     3112.68     65.28 o 
 -12   6   9      897.10      893.71     36.95 o 
 -11   6   9      324.86      347.79     26.67 o 
 -10   6   9        4.21       28.51     17.34 o 
  -9   6   9     2526.92     2442.67     42.68 o 
  -8   6   9     2003.88     1942.08     42.47 o 
  -7   6   9      860.32      892.31     25.27 o 
  -6   6   9     1268.35     1380.90     38.40 o 
  -5   6   9      261.87      300.47     18.05 o 
  -4   6   9     6424.40     6231.69     69.22 o 
  -3   6   9     2872.46     2955.24     47.16 o 
  -2   6   9     4183.74     4225.82     55.95 o 
  -1   6   9     2334.45     2418.38     47.75 o 
   0   6   9     8107.14     8371.11     84.55 o 
   1   6   9     2727.54     2826.37     40.70 o 
   2   6   9     5210.01     5105.40     58.77 o 
   3   6   9     1471.90     1501.69     33.05 o 
   4   6   9     9268.57     8915.71     87.63 o 
   5   6   9     1099.43     1099.19     28.75 o 
   6   6   9    14563.10    13877.75    145.83 o 
   7   6   9        1.74       34.38     22.11 o 
   8   6   9    14968.83    14302.52    159.88 o 
   9   6   9     1947.27     1654.91     42.72 o 
  10   6   9    14316.96    14017.53    172.92 o 
  11   6   9     1819.71     1794.13     57.84 o 
  12   6   9     4242.93     4097.85     88.26 o 
  13   6   9       36.30      -16.24     33.36 o 
  14   6   9     2370.95     2067.91     80.03 o 
  15   6   9       20.58      -32.29     41.77 o 
  16   6   9      581.84      520.79     49.56 o 
  17   6   9        0.23      -35.33     35.33 o 
  18   6   9     1264.71     1315.66     74.09 o 
 -17   7   9     2505.53     2313.01     66.87 o 
 -16   7   9     1475.96     1423.90     49.06 o 
 -15   7   9     1536.14     1529.14     53.97 o 
 -14   7   9        8.61        7.18     26.03 o 
 -13   7   9     3059.40     2855.91     68.77 o 
 -12   7   9        0.74       31.07     28.94 o 
 -11   7   9     6944.79     6786.10     91.34 o 
 -10   7   9        1.10       -5.02     20.66 o 
  -9   7   9     4697.67     4439.64     75.49 o 
  -8   7   9     1451.96     1373.19     29.83 o 
  -7   7   9     4325.10     4198.11     52.06 o 
  -6   7   9      261.49      262.40     15.95 o 
  -5   7   9     9197.92     9003.74     89.78 o 
  -4   7   9     1605.17     1655.21     32.50 o 
  -3   7   9    20038.87    19748.16    173.89 o 
  -2   7   9        0.07       59.01     17.69 o 
  -1   7   9    24291.13    23706.59    208.61 o 
   0   7   9     1521.99     1763.90     36.91 o 
   1   7   9    16021.59    14917.41    134.66 o 
   2   7   9      195.84      215.88     17.71 o 
   3   7   9     3353.74     3279.70     48.36 o 
   4   7   9     6859.46     6461.94     75.99 o 
   5   7   9     2011.81     1885.43     40.82 o 
   6   7   9     2083.00     1889.35     59.90 o 
   7   7   9     2252.51     2170.93     48.77 o 
   8   7   9      172.50      158.06     25.54 o 
   9   7   9       56.05       60.91     27.79 o 
  10   7   9        7.42       23.78     26.97 o 
  11   7   9      232.38      138.79     34.05 o 
  12   7   9      899.24      964.37     49.01 o 
  13   7   9      127.09      146.39     36.95 o 
  14   7   9      405.81      427.55     44.46 o 
  15   7   9      132.00      168.75     40.04 o 
  16   7   9        4.83        8.15     48.13 o 
  17   7   9       48.98       11.40     43.76 o 
 -17   8   9     1010.08     1027.78     51.57 o 
 -16   8   9     6236.55     6291.45    116.38 o 
 -15   8   9      260.35      234.38     35.03 o 
 -14   8   9     2925.43     2790.59     74.19 o 
 -13   8   9        0.24        5.31     27.48 o 
 -12   8   9      198.05      298.80     32.32 o 
 -11   8   9      265.06      295.74     26.01 o 
 -10   8   9       44.35       80.72     26.16 o 
  -9   8   9     2349.77     2430.21     74.28 o 
  -8   8   9       34.45       66.44     16.34 o 
  -7   8   9     6753.44     6608.50     77.66 o 
  -6   8   9      326.13      303.82     19.38 o 
  -5   8   9      196.70      251.33     16.89 o 
  -4   8   9     5690.93     5497.49     64.64 o 
  -3   8   9      370.11      385.21     23.83 o 
  -2   8   9     5961.68     6133.27     73.45 o 
  -1   8   9     6050.84     5697.48     69.76 o 
   0   8   9       30.57      134.67     17.52 o 
   1   8   9    15879.71    15549.42    147.15 o 
   2   8   9      569.49      528.24     21.34 o 
   3   8   9    16039.10    15506.15    152.24 o 
   4   8   9     1800.52     1477.78     39.55 o 
   5   8   9    33493.02    31441.09    309.69 o 
   6   8   9      331.50      332.05     29.68 o 
   7   8   9    23583.39    22534.47    262.52 o 
   8   8   9      867.14      774.86     38.88 o 
   9   8   9    28129.15    27057.78    329.63 o 
  10   8   9     1524.86     1333.29     58.77 o 
  11   8   9     8115.23     7942.42    130.12 o 
  12   8   9      254.19      278.55     40.28 o 
  13   8   9      710.40      639.35     44.43 o 
  14   8   9       12.10      -23.17     36.61 o 
  15   8   9       76.92       62.53     40.79 o 
  16   8   9      627.86      624.38     54.77 o 
  17   8   9     1808.98     2035.50     91.32 o 
 -16   9   9      778.06      885.97     46.03 o 
 -15   9   9      281.29      280.89     40.90 o 
 -14   9   9      737.46      800.11     47.10 o 
 -13   9   9       71.17       82.65     29.18 o 
 -12   9   9     4449.45     4230.40     90.69 o 
 -11   9   9      561.91      564.79     30.76 o 
 -10   9   9    10788.87    10435.56    127.96 o 
  -9   9   9       45.40       15.59     27.22 o 
  -8   9   9     5437.05     5100.49     75.45 o 
  -7   9   9     3387.77     3289.03     67.11 o 
  -6   9   9      184.10      195.06     17.24 o 
  -5   9   9       29.49       33.02     15.10 o 
  -4   9   9     3509.04     3556.37     49.94 o 
  -3   9   9     4656.08     4404.70     58.54 o 
  -2   9   9    12069.69    12345.47    118.10 o 
  -1   9   9    16418.56    15857.26    155.92 o 
   0   9   9    11059.11    11091.15    117.63 o 
   1   9   9     1209.35     1189.65     34.26 o 
   2   9   9     4230.38     4198.34     67.30 o 
   3   9   9     3434.73     3221.16     61.83 o 
   4   9   9     2604.83     2639.66     58.45 o 
   5   9   9     2926.55     2699.30     61.29 o 
   6   9   9      673.25      796.90     39.27 o 
   7   9   9      269.80      267.92     30.87 o 
   8   9   9      231.44      331.17     38.07 o 
   9   9   9      508.15      521.50     42.80 o 
  10   9   9       81.86       86.98     37.16 o 
  11   9   9       68.77        4.60     35.15 o 
  12   9   9      303.54      243.40     46.99 o 
  13   9   9      137.74      142.06     39.77 o 
  14   9   9        3.32      -21.12     35.84 o 
  15   9   9      117.28       92.67     41.68 o 
  16   9   9       20.54       53.04     45.28 o 
 -16  10   9      660.39      651.80     44.23 o 
 -15  10   9     2372.96     2446.42     91.22 o 
 -14  10   9      663.56      580.45     42.36 o 
 -13  10   9      123.32      138.71     29.33 o 
 -12  10   9     1566.32     1449.79     60.49 o 
 -11  10   9       40.29      135.16     48.04 o 
 -10  10   9      339.86      449.20     36.37 o 
  -9  10   9      940.00     1043.09     65.56 o 
  -8  10   9     2420.46     2278.14     61.67 o 
  -7  10   9     5991.85     6049.06    164.58 o 
  -6  10   9     5279.67     5212.38    101.10 o 
  -5  10   9      268.96      271.38     21.66 o 
  -4  10   9        4.80       31.62     17.62 o 
  -3  10   9     4291.35     4213.12     63.53 o 
  -2  10   9     2524.36     2603.18     50.19 o 
  -1  10   9       18.01      107.58     26.50 o 
   0  10   9    10339.47    10262.66    130.17 o 
   1  10   9      165.87      223.17     28.06 o 
   2  10   9    18181.17    17617.12    213.87 o 
   3  10   9     2125.33     2145.85     58.94 o 
   4  10   9    18532.14    18121.80    221.47 o 
   5  10   9     1090.43     1175.71     46.32 o 
   6  10   9    17745.67    17436.46    203.29 o 
   7  10   9      204.94      201.00     33.36 o 
   8  10   9    21365.24    20601.00    299.86 o 
   9  10   9     2842.73     2685.08     73.77 o 
  10  10   9    12067.59    12324.12    192.56 o 
  11  10   9     1304.69     1112.21     55.35 o 
  12  10   9     3195.30     3336.76    113.31 o 
  13  10   9       23.70       17.74     37.77 o 
  14  10   9      871.78      779.79     57.95 o 
  15  10   9      139.20      146.77     44.41 o 
  16  10   9     2460.85     2454.53    104.09 o 
 -15  11   9      919.66     1005.54     51.04 o 
 -14  11   9        0.82       -6.72     29.67 o 
 -13  11   9     1592.98     1559.61     81.96 o 
 -12  11   9      701.30      812.91     37.36 o 
 -11  11   9     3420.43     3128.61     80.17 o 
 -10  11   9      805.50      920.24     45.44 o 
  -9  11   9     4969.39     4769.88     96.02 o 
  -8  11   9      414.51      502.47     44.86 o 
  -7  11   9     3572.03     3515.42     81.25 o 
  -6  11   9      350.29      273.11     25.63 o 
  -5  11   9     3755.46     3835.44     66.32 o 
  -4  11   9     1112.86     1190.78     37.50 o 
  -3  11   9     3983.93     4018.63     69.48 o 
  -2  11   9     9407.28     8917.75    117.51 o 
  -1  11   9     5662.42     5542.07     92.87 o 
   0  11   9     2330.29     2570.46     62.66 o 
   1  11   9     1576.84     1611.85     51.21 o 
   2  11   9      720.07      751.76     50.29 o 
   3  11   9      944.93     1093.51     44.27 o 
   4  11   9       13.67       36.80     31.90 o 
   5  11   9       14.76      -11.48     30.83 o 
   6  11   9      312.87      383.26     38.92 o 
   7  11   9       41.86        6.97     31.21 o 
   8  11   9      448.17      541.61     41.62 o 
   9  11   9       62.89       12.61     31.65 o 
  10  11   9       53.50       72.08     35.56 o 
  11  11   9       11.58       19.62     58.13 o 
  12  11   9      217.00      213.03     44.30 o 
  13  11   9      303.91      252.75     43.96 o 
  14  11   9       32.79       24.56     40.03 o 
  15  11   9      783.70      874.73     62.85 o 
 -14  12   9      720.47      688.83     44.42 o 
 -13  12   9      396.72      411.31     56.94 o 
 -12  12   9      670.45      591.91     44.43 o 
 -11  12   9      204.04      208.28     33.76 o 
 -10  12   9     2033.87     2095.33     82.45 o 
  -9  12   9      735.65      663.52     40.89 o 
  -8  12   9     2102.54     2036.71     65.59 o 
  -7  12   9      248.27      211.46     36.90 o 
  -6  12   9     1643.59     1624.92     82.06 o 
  -5  12   9     3094.08     2938.27     61.27 o 
  -4  12   9      527.65      570.58     34.15 o 
  -3  12   9     8037.36     8164.93    119.09 o 
  -2  12   9      245.35      246.07     29.49 o 
  -1  12   9     7715.76     7852.06    118.91 o 
   0  12   9     3027.25     2974.88     69.19 o 
   1  12   9    10974.89    10960.76    151.34 o 
   2  12   9     2089.63     1855.41     56.97 o 
   3  12   9     8735.81     8589.31    141.12 o 
   4  12   9      599.90      615.46     69.45 o 
   5  12   9     4989.99     4974.25    103.26 o 
   6  12   9       82.39       48.43     41.72 o 
   7  12   9    11923.49    11451.63    178.96 o 
   8  12   9       87.17       47.38     54.88 o 
   9  12   9    12008.60    11713.78    185.26 o 
  10  12   9      674.83      631.30     49.66 o 
  11  12   9    12760.37    13338.52    193.52 o 
  12  12   9        0.45       -6.95     34.81 o 
  13  12   9     6046.34     6396.04    127.82 o 
  14  12   9      388.37      585.32     57.42 o 
 -13  13   9      320.53      345.92     41.45 o 
 -12  13   9     2002.94     1819.97     67.41 o 
 -11  13   9      667.68      798.92     69.78 o 
 -10  13   9     1320.39     1174.70     75.21 o 
  -9  13   9     1256.78     1245.70     54.25 o 
  -8  13   9     1242.52     1174.86     53.62 o 
  -7  13   9     1288.33     1137.68     53.80 o 
  -6  13   9     3109.42     3146.29     71.61 o 
  -5  13   9      267.24      225.82     31.63 o 
  -4  13   9     2016.54     2037.68     62.39 o 
  -3  13   9     1762.15     2011.88     63.49 o 
  -2  13   9     3138.21     2945.32     69.33 o 
  -1  13   9     1386.26     1458.61     62.46 o 
   0  13   9      926.45     1077.21     45.15 o 
   1  13   9     1007.01     1114.15     50.15 o 
   2  13   9       92.41       31.82     29.79 o 
   3  13   9      705.24      708.38     44.83 o 
   4  13   9       10.49       -9.27     29.95 o 
   5  13   9      614.25      504.63     42.52 o 
   6  13   9     1630.32     1497.92     75.31 o 
   7  13   9       45.89       54.54     34.54 o 
   8  13   9     1859.30     1917.52     81.72 o 
   9  13   9       80.84       74.91     40.35 o 
  10  13   9      343.69      328.82     44.55 o 
  11  13   9       88.18       85.65     43.11 o 
  12  13   9      718.23      707.29     55.68 o 
  13  13   9        0.48        9.11     44.41 o 
 -12  14   9      122.41      182.13     56.53 o 
 -11  14   9     3358.14     3002.42    118.75 o 
 -10  14   9      677.77      661.44     82.36 o 
  -9  14   9     3709.78     3739.68    121.75 o 
  -8  14   9     1080.78      922.73     60.04 o 
  -7  14   9     1020.04      999.48     61.40 o 
  -6  14   9     3488.45     3302.60     76.16 o 
  -5  14   9      288.09      270.10     33.79 o 
  -4  14   9     9082.68     9153.58    146.86 o 
  -3  14   9      324.36      405.63     39.86 o 
  -2  14   9    12869.31    12439.01    183.36 o 
  -1  14   9       15.86       70.34     37.38 o 
   0  14   9     3990.62     4019.55     93.80 o 
   1  14   9       99.52      137.01     37.57 o 
   2  14   9      714.64      613.44     44.12 o 
   3  14   9      490.81      623.33     44.68 o 
   4  14   9     3962.64     3954.64     94.36 o 
   5  14   9      674.46      666.20     53.95 o 
   6  14   9     7392.68     7646.99    161.51 o 
   7  14   9      652.56      644.47     52.06 o 
   8  14   9     8023.94     7812.15    144.85 o 
   9  14   9      340.37      281.86     44.70 o 
  10  14   9     9428.56     9474.67    169.01 o 
  11  14   9      682.05      743.37     56.29 o 
  12  14   9     9906.20    10292.31    182.33 o 
 -10  15   9      740.37      531.38    114.37 o 
  -9  15   9      591.54      742.17     78.40 o 
  -8  15   9     1778.01     1577.91     64.01 o 
  -7  15   9      774.76      795.74     52.82 o 
  -6  15   9     4131.78     4080.07     88.59 o 
  -5  15   9     1742.51     1851.83     70.75 o 
  -4  15   9     1299.47     1175.90     52.02 o 
  -3  15   9      424.79      538.94     56.33 o 
  -2  15   9      790.53      739.99     50.62 o 
  -1  15   9       18.32      -15.51     33.48 o 
   0  15   9      864.76      803.19     47.98 o 
   1  15   9        0.97       39.43     32.48 o 
   2  15   9     1775.90     1808.68     74.18 o 
   3  15   9      140.47      174.47     37.31 o 
   4  15   9     2092.24     2071.30     71.21 o 
   5  15   9      695.15      742.21     70.28 o 
   6  15   9       89.10       60.18     36.63 o 
   7  15   9      550.93      677.38     55.53 o 
   8  15   9      296.43      327.64     45.03 o 
   9  15   9       16.63      -26.61     39.52 o 
  10  15   9      168.45      134.01     52.51 o 
  -9  16   9     1464.30     1513.84    100.47 o 
  -8  16   9     1987.25     2179.04     81.28 o 
  -7  16   9     1605.48     1347.00     53.69 o 
  -6  16   9     1042.32     1074.06     52.84 o 
  -5  16   9     2642.49     2768.24     82.69 o 
  -4  16   9      381.52      418.47     58.09 o 
  -3  16   9     3579.32     3444.25     95.02 o 
  -2  16   9       83.72       65.50     37.89 o 
  -1  16   9     3324.89     3377.63    121.63 o 
   0  16   9       65.22      128.84     37.93 o 
   1  16   9     3975.99     3874.98     95.01 o 
   2  16   9        2.90      102.73     38.30 o 
   3  16   9     5577.29     5671.33    119.10 o 
   4  16   9      163.23      276.48     42.63 o 
   5  16   9     2559.57     2527.56     82.23 o 
   6  16   9      481.80      468.37     48.84 o 
   7  16   9     4380.29     4689.89    113.58 o 
   8  16   9      111.75       55.09     40.38 o 
   9  16   9     3817.53     3681.22    103.00 o 
  -6  17   9      291.16      308.34     41.59 o 
  -5  17   9     4076.09     4159.85    105.24 o 
  -4  17   9      159.72      116.67     38.97 o 
  -3  17   9      660.39      675.12     52.90 o 
  -2  17   9       32.51      -26.78     35.34 o 
  -1  17   9       81.91       55.16     42.17 o 
   0  17   9       25.58       28.57     38.24 o 
   1  17   9      232.56      219.71     41.55 o 
   2  17   9       27.83       73.19     37.70 o 
   3  17   9     1678.47     1780.44     71.18 o 
   4  17   9      276.51      331.74     45.91 o 
   5  17   9     1747.86     1698.05     72.02 o 
   6  17   9       16.04       61.04     41.38 o 
  -2  18   9      666.30      689.79     55.63 o 
  -1  18   9      208.46      168.07     43.60 o 
   0  18   9     1807.31     1993.87     98.44 o 
   1  18   9       39.49       34.53     41.37 o 
   2  18   9     3965.60     4020.87    109.89 o 
 -18   0  10     5380.93     5261.39    172.29 o 
 -17   0  10       69.48       69.32     51.45 o 
 -16   0  10     6436.25     6441.67    159.50 o 
 -15   0  10      525.65      506.02     47.50 o 
 -14   0  10     1788.14     1774.67     77.00 o 
 -13   0  10     2122.23     2134.06     96.33 o 
 -12   0  10       15.49      -16.33     36.13 o 
 -11   0  10      190.35      278.89     43.63 o 
 -10   0  10     7508.25     7082.20    155.08 o 
  -9   0  10     7463.43     7285.31    193.73 o 
  -8   0  10     4293.13     4482.85     89.74 o 
  -7   0  10     5421.25     5373.40    110.26 o 
  -6   0  10    10275.06    10142.22    123.45 o 
  -5   0  10       58.13       52.65     16.18 o 
  -4   0  10     1701.00     1773.95     41.25 o 
  -3   0  10      127.64      192.03     18.59 o 
  -2   0  10     6558.32     6879.71     95.84 o 
  -1   0  10        6.28       27.56     16.79 o 
   0   0  10      101.88      123.80     22.09 o 
   1   0  10     6294.79     5995.88    103.74 o 
   2   0  10      894.04      620.91     32.40 o 
   3   0  10    32813.04    33120.55    520.66 o 
   4   0  10      218.29      268.86     28.22 o 
   5   0  10    59797.57    56102.01    623.34 o 
   6   0  10     4509.61     4720.94     89.42 o 
   7   0  10    24682.09    23048.18    284.52 o 
   8   0  10     5504.78     5513.36     99.81 o 
   9   0  10     3812.40     3510.17    114.44 o 
  10   0  10      165.04      142.26     34.06 o 
  11   0  10      407.51      399.43     43.95 o 
  12   0  10       85.38       98.15     31.70 o 
  13   0  10      240.96      272.48     45.29 o 
  14   0  10     1575.49     1510.93     69.66 o 
  15   0  10      370.94      452.99     50.94 o 
  16   0  10     1044.14      912.99     60.34 o 
  17   0  10     1651.72     1586.57     80.50 o 
  18   0  10     1262.26     1433.38     61.49 o 
 -18   1  10     1459.13     1455.15     66.27 o 
 -17   1  10      835.29      743.01     47.14 o 
 -16   1  10     3880.50     3997.95     86.48 o 
 -15   1  10     2539.19     2173.08     63.43 o 
 -14   1  10     9037.02     8867.04    131.88 o 
 -13   1  10     4613.63     4283.32     89.84 o 
 -12   1  10     9702.55     9834.21    183.42 o 
 -11   1  10     8315.60     8227.47    121.45 o 
 -10   1  10      957.73     1097.21     41.92 o 
  -9   1  10     2896.13     2709.56     58.75 o 
  -8   1  10        4.49       25.86     18.13 o 
  -7   1  10      542.28      594.27     22.99 o 
  -6   1  10      999.79     1018.89     24.74 o 
  -5   1  10      311.46      431.30     17.08 o 
  -4   1  10     2758.21     2839.71     37.75 o 
  -3   1  10     1327.07     1320.46     24.61 o 
  -2   1  10      356.74      331.67     14.42 o 
  -1   1  10     3656.14     3298.58     42.20 o 
   0   1  10     8893.58     8415.61     94.74 o 
   1   1  10    16912.16    16246.33    139.10 o 
   2   1  10    19941.23    18542.38    167.70 o 
   3   1  10    25874.94    25848.49    224.57 o 
   4   1  10    44718.43    42070.20    349.01 o 
   5   1  10    21868.95    20987.67    190.17 o 
   6   1  10    28212.68    26559.50    233.53 o 
   7   1  10    10759.94    11201.37    117.48 o 
   8   1  10     4499.33     4379.77     61.83 o 
   9   1  10     5121.83     5192.43     69.42 o 
  10   1  10     2290.23     2211.06     47.15 o 
  11   1  10     5854.64     5983.68     84.61 o 
  12   1  10     3710.21     3577.18     67.11 o 
  13   1  10    10651.49     9882.12    131.80 o 
  14   1  10     3316.92     3189.83     69.20 o 
  15   1  10     4587.88     4597.16     84.19 o 
  16   1  10       38.37       -8.60     26.22 o 
  17   1  10      242.19      280.60     29.95 o 
  18   1  10       42.29       -1.45     28.92 o 
 -18   2  10        0.03       -5.56     39.94 o 
 -17   2  10     6334.41     6108.46    134.26 o 
 -16   2  10       87.85       98.65     30.00 o 
 -15   2  10     3502.81     3530.98     81.67 o 
 -14   2  10      128.30      127.63     29.53 o 
 -13   2  10     2544.08     2723.42     67.57 o 
 -12   2  10       51.87       90.79     25.70 o 
 -11   2  10     1058.14     1020.49     41.11 o 
 -10   2  10     2049.82     2026.52     61.88 o 
  -9   2  10     2504.79     2615.22     56.74 o 
  -8   2  10     6786.36     6814.17     91.57 o 
  -7   2  10    14303.30    14605.07    140.24 o 
  -6   2  10     5844.46     6066.52     69.12 o 
  -5   2  10     2341.58     2615.99     42.11 o 
  -4   2  10     5028.14     5023.94     55.09 o 
  -3   2  10     2106.17     2126.01     34.43 o 
  -2   2  10      547.66      871.34     21.79 o 
  -1   2  10     3186.58     3244.19     42.32 o 
   0   2  10     2580.40     2450.46     45.85 o 
   1   2  10       92.64      123.05     16.50 o 
   2   2  10    19618.30    18848.15    163.34 o 
   3   2  10      471.21      469.79     22.38 o 
   4   2  10    29379.66    27601.02    238.83 o 
   5   2  10      260.10      262.83     34.09 o 
   6   2  10    15313.66    14815.79    144.06 o 
   7   2  10     9602.76     9071.82    100.63 o 
   8   2  10    16757.15    15898.59    154.88 o 
   9   2  10     3353.48     3283.01     58.65 o 
  10   2  10     4074.47     3840.63     64.33 o 
  11   2  10     1002.52     1080.08     40.01 o 
  12   2  10     6611.02     6423.33     98.24 o 
  13   2  10     2571.98     2593.08     59.11 o 
  14   2  10     1707.98     1698.96     51.19 o 
  15   2  10     2047.90     1786.98     50.58 o 
  16   2  10      339.23      410.42     50.73 o 
  17   2  10     2754.81     2619.78     67.37 o 
  18   2  10      546.24      591.83     52.56 o 
 -18   3  10      194.93      170.22     42.02 o 
 -17   3  10     6024.83     6241.20    121.37 o 
 -16   3  10      151.05       83.25     32.84 o 
 -15   3  10    10119.70    10285.39    158.82 o 
 -14   3  10      474.07      410.70     36.10 o 
 -13   3  10     9032.57     8932.99    119.77 o 
 -12   3  10     2706.03     2450.81     59.82 o 
 -11   3  10     3655.70     3841.69     76.92 o 
 -10   3  10    12413.16    11932.83    156.58 o 
  -9   3  10      546.45      608.94     32.24 o 
  -8   3  10      197.66      223.25     21.45 o 
  -7   3  10      743.19      850.44     25.68 o 
  -6   3  10      153.68      170.86     17.05 o 
  -5   3  10     5887.95     6259.75     71.24 o 
  -4   3  10      990.37     1069.44     24.83 o 
  -3   3  10     4077.50     4223.33     51.96 o 
  -2   3  10     2715.06     2599.05     36.95 o 
  -1   3  10    15634.77    15299.04    131.79 o 
   0   3  10     5163.41     4864.81     55.03 o 
   1   3  10    17619.33    16920.80    143.84 o 
   2   3  10    21216.28    20992.30    186.03 o 
   3   3  10    33290.54    31593.53    257.90 o 
   4   3  10     5193.56     5344.66     64.03 o 
   5   3  10    28771.56    27207.96    237.25 o 
   6   3  10     7973.21     7877.31     89.98 o 
   7   3  10    13770.57    13091.15    132.10 o 
   8   3  10     3367.53     3553.75     64.92 o 
   9   3  10     2438.18     2255.63     49.15 o 
  10   3  10     3016.90     3032.87     60.14 o 
  11   3  10     2727.69     2811.39     59.79 o 
  12   3  10     6415.51     6086.55     94.56 o 
  13   3  10     2671.28     2808.89     67.28 o 
  14   3  10     1902.85     1893.10     55.52 o 
  15   3  10      155.48      147.32     24.84 o 
  16   3  10     1963.98     1968.76     96.82 o 
  17   3  10      320.74      317.86     46.80 o 
  18   3  10      876.79      909.44     57.10 o 
 -18   4  10     2028.42     2151.67     72.69 o 
 -17   4  10       82.46       45.37     33.60 o 
 -16   4  10     1453.68     1404.40     56.57 o 
 -15   4  10       13.15      -29.56     29.90 o 
 -14   4  10     8709.34     8421.40    130.87 o 
 -13   4  10        7.02       28.70     27.37 o 
 -12   4  10     6442.71     6419.23     95.24 o 
 -11   4  10      457.18      458.95     32.25 o 
 -10   4  10     1339.05     1399.92     40.59 o 
  -9   4  10     1354.18     1333.63     38.47 o 
  -8   4  10     3510.72     3652.57     56.43 o 
  -7   4  10     3144.84     2871.98     54.80 o 
  -6   4  10      883.65      969.84     28.63 o 
  -5   4  10     4742.67     4790.99     59.82 o 
  -4   4  10      325.95      442.59     22.63 o 
  -3   4  10     4608.99     4906.89     62.31 o 
  -2   4  10      164.81       87.32     13.15 o 
  -1   4  10     3176.33     3026.06     54.15 o 
   0   4  10      908.17      820.93     23.60 o 
   1   4  10     4137.58     3886.54     48.32 o 
   2   4  10     1653.18     1658.43     33.40 o 
   3   4  10     2678.35     2429.95     40.56 o 
   4   4  10      289.69      304.95     24.10 o 
   5   4  10     5538.47     5040.53     61.95 o 
   6   4  10     2792.01     2737.79     43.79 o 
   7   4  10     6736.89     6725.45     83.99 o 
   8   4  10      143.96      185.92     22.54 o 
   9   4  10    15398.98    15266.12    165.08 o 
  10   4  10     3778.26     3644.58     74.84 o 
  11   4  10     8749.80     8658.35    117.19 o 
  12   4  10     7522.31     7386.55    111.73 o 
  13   4  10     7584.17     7538.31    114.10 o 
  14   4  10     4075.09     3869.13     75.08 o 
  15   4  10     1930.48     1910.82    125.73 o 
  16   4  10     1094.56     1118.54     65.04 o 
  17   4  10      983.47      938.37     57.77 o 
  18   4  10      953.41      987.35     59.14 o 
 -18   5  10     4061.97     4052.41     97.94 o 
 -17   5  10       55.48       88.68     38.42 o 
 -16   5  10     7978.87     8028.23    145.80 o 
 -15   5  10       16.21       67.18     38.40 o 
 -14   5  10     6275.29     6436.96    129.79 o 
 -13   5  10      159.27      137.16     34.98 o 
 -12   5  10     3472.34     3292.76     61.20 o 
 -11   5  10     1878.20     1862.25     44.36 o 
 -10   5  10     7498.17     7187.87     90.65 o 
  -9   5  10       74.72       84.92     19.60 o 
  -8   5  10      976.82     1012.70     34.73 o 
  -7   5  10      242.80      203.09     17.71 o 
  -6   5  10     2857.50     2851.43     45.08 o 
  -5   5  10     1784.26     1757.30     43.78 o 
  -4   5  10     5497.61     5664.41     69.35 o 
  -3   5  10     9696.12     9717.22    101.20 o 
  -2   5  10    20237.00    20074.44    226.30 o 
  -1   5  10       11.60       78.62     16.06 o 
   0   5  10    25852.31    24628.85    208.11 o 
   1   5  10     4802.85     4969.39     61.71 o 
   2   5  10    33188.49    32404.53    256.88 o 
   3   5  10     6008.24     5713.33     65.64 o 
   4   5  10    15715.18    15423.53    141.06 o 
   5   5  10     4710.79     4659.46     72.64 o 
   6   5  10    14164.05    13812.15    153.04 o 
   7   5  10     6076.30     6159.47     84.30 o 
   8   5  10    13269.92    13086.67    152.34 o 
   9   5  10     2952.80     3195.93     63.38 o 
  10   5  10     5134.78     5070.72     82.93 o 
  11   5  10     1035.86      956.11     38.81 o 
  12   5  10     5558.79     5231.04     85.18 o 
  13   5  10      263.65      263.29     37.50 o 
  14   5  10     1010.90     1003.64     54.59 o 
  15   5  10      178.06      309.01     45.28 o 
  16   5  10     1368.72     1329.78     68.77 o 
  17   5  10      367.40      295.62     54.19 o 
 -17   6  10      162.02      185.16     43.04 o 
 -16   6  10       76.11      111.39     36.06 o 
 -15   6  10      507.98      502.82     39.40 o 
 -14   6  10        0.46      -10.10     28.37 o 
 -13   6  10     5453.86     5491.79     93.29 o 
 -12   6  10      605.86      601.81     38.85 o 
 -11   6  10    10136.55     9965.70    115.77 o 
 -10   6  10     3415.38     3072.25     55.99 o 
  -9   6  10     8510.53     8637.91    103.26 o 
  -8   6  10     1192.58     1035.54     31.32 o 
  -7   6  10      329.82      426.82     21.79 o 
  -6   6  10        5.23       -5.19     13.95 o 
  -5   6  10      457.20      451.77     23.62 o 
  -4   6  10     2003.31     1900.30     38.17 o 
  -3   6  10        0.83       78.95     16.68 o 
  -2   6  10     6197.11     6283.88     81.04 o 
  -1   6  10     1080.70     1062.34     29.83 o 
   0   6  10     2219.12     2089.10     51.95 o 
   1   6  10     5405.79     4931.80     59.00 o 
   2   6  10     2528.35     2447.36     51.34 o 
   3   6  10       99.07       61.73     19.04 o 
   4   6  10     3618.45     3248.95     52.21 o 
   5   6  10     2540.67     2388.39     49.91 o 
   6   6  10     1124.26     1123.15     33.89 o 
   7   6  10     7217.57     6648.60     93.30 o 
   8   6  10     2312.47     2196.00     52.19 o 
   9   6  10        4.02       49.26     25.91 o 
  10   6  10     4200.07     4214.92     73.26 o 
  11   6  10     3912.29     3920.12    100.37 o 
  12   6  10     2474.99     2521.28     66.97 o 
  13   6  10     2408.52     2254.10     88.76 o 
  14   6  10     4546.21     4421.62    120.56 o 
  15   6  10     1681.41     1594.42     73.65 o 
  16   6  10     3783.67     3910.64    122.41 o 
  17   6  10      460.55      491.28     55.19 o 
 -17   7  10     4036.54     3809.26     90.44 o 
 -16   7  10      834.22      873.50     42.77 o 
 -15   7  10     1840.42     1798.09     59.04 o 
 -14   7  10      344.74      339.49     34.40 o 
 -13   7  10     3454.09     3364.05     75.47 o 
 -12   7  10      681.20      692.58     36.98 o 
 -11   7  10     9014.76     9055.67    118.33 o 
 -10   7  10      260.66      392.34     30.76 o 
  -9   7  10    19681.69    19607.56    181.12 o 
  -8   7  10      344.31      336.96     22.35 o 
  -7   7  10     5252.34     5240.06     62.00 o 
  -6   7  10     1637.95     1746.28     37.88 o 
  -5   7  10     1728.19     1975.22     38.97 o 
  -4   7  10      903.21      882.45     26.89 o 
  -3   7  10     8437.49     8587.02    101.60 o 
  -2   7  10      114.65      297.35     24.88 o 
  -1   7  10    18072.21    17860.26    166.24 o 
   0   7  10      733.56      854.99     27.99 o 
   1   7  10    20057.03    19674.28    172.66 o 
   2   7  10     1998.30     1960.04     38.77 o 
   3   7  10     8780.24     8474.64     91.09 o 
   4   7  10      649.51      468.06     23.97 o 
   5   7  10     3715.37     3719.58     59.92 o 
   6   7  10     2686.79     2745.63     56.88 o 
   7   7  10     9091.55     9096.63    122.60 o 
   8   7  10     2731.89     2664.08     59.16 o 
   9   7  10     7920.41     7950.11    125.36 o 
  10   7  10     1715.06     1790.93     79.20 o 
  11   7  10     2413.06     2163.83     70.72 o 
  12   7  10      237.34      281.77     42.43 o 
  13   7  10      117.82       59.75     37.11 o 
  14   7  10       42.50       65.96     48.15 o 
  15   7  10      350.67      315.84     50.07 o 
  16   7  10      812.38      776.10     60.96 o 
  17   7  10      899.47      928.40     66.94 o 
 -16   8  10      518.27      475.23     42.33 o 
 -15   8  10      304.65      364.37     54.58 o 
 -14   8  10     1507.16     1498.98     57.63 o 
 -13   8  10     2131.45     2144.77     65.98 o 
 -12   8  10     5567.01     5594.96    108.61 o 
 -11   8  10      769.68      736.67     51.28 o 
 -10   8  10     6021.96     6057.54    140.37 o 
  -9   8  10     1789.54     1765.16     48.48 o 
  -8   8  10     1429.82     1456.78     36.43 o 
  -7   8  10       60.01       88.70     21.99 o 
  -6   8  10      337.23      364.13     20.89 o 
  -5   8  10      105.36      120.55     17.84 o 
  -4   8  10      174.97      267.79     21.37 o 
  -3   8  10     1751.56     1863.78     38.75 o 
  -2   8  10      557.96      540.93     23.83 o 
  -1   8  10      529.46      518.13     29.83 o 
   0   8  10     4095.97     4108.90     59.00 o 
   1   8  10      255.63      355.46     24.37 o 
   2   8  10     3877.87     3712.92     61.92 o 
   3   8  10     2832.36     2993.62     71.72 o 
   4   8  10     1342.61     1225.47     38.00 o 
   5   8  10     2423.72     2412.56     58.23 o 
   6   8  10      276.66      352.36     26.84 o 
   7   8  10     7860.19     7624.81    102.91 o 
   8   8  10     2137.32     2108.55     59.35 o 
   9   8  10     1711.61     1806.89     56.37 o 
  10   8  10        1.04       11.76     33.96 o 
  11   8  10      884.44      813.30     47.49 o 
  12   8  10       89.03       43.84     32.47 o 
  13   8  10     3761.01     3551.25     93.84 o 
  14   8  10      498.41      503.26     49.33 o 
  15   8  10     2022.14     2169.68     78.60 o 
  16   8  10     1648.11     1689.53     72.94 o 
 -16   9  10      479.56      481.44     52.48 o 
 -15   9  10      178.68      252.44     47.69 o 
 -14   9  10     1903.95     1976.23     69.02 o 
 -13   9  10      186.04      174.45     36.73 o 
 -12   9  10     4753.45     4731.52    102.76 o 
 -11   9  10     5234.25     5280.27    101.67 o 
 -10   9  10    10199.66    10349.50    147.68 o 
  -9   9  10     5054.10     5454.05     87.59 o 
  -8   9  10    12949.16    13068.46    152.25 o 
  -7   9  10     2404.52     2485.64     45.57 o 
  -6   9  10     4752.08     5099.22     66.78 o 
  -5   9  10     1690.36     1647.18     35.80 o 
  -4   9  10     7789.31     8250.04    112.73 o 
  -3   9  10     3832.61     3747.40     69.99 o 
  -2   9  10     1803.21     1973.71     47.50 o 
  -1   9  10      449.07      530.90     26.99 o 
   0   9  10     9959.12     9677.55    119.69 o 
   1   9  10      238.57      285.73     26.49 o 
   2   9  10     8767.92     8694.77    117.95 o 
   3   9  10        3.12       54.89     24.55 o 
   4   9  10     6110.89     6208.70    103.46 o 
   5   9  10      138.63      207.84     29.95 o 
   6   9  10     8871.90     8299.44    119.58 o 
   7   9  10       46.41       21.10     29.48 o 
   8   9  10     5869.04     5991.95    147.10 o 
   9   9  10      105.78      104.79     36.93 o 
  10   9  10     1146.41     1150.24     56.31 o 
  11   9  10       30.36      -27.77     36.94 o 
  12   9  10       19.91      -10.05     45.58 o 
  13   9  10      129.99      256.85     41.94 o 
  14   9  10      146.95      228.44     46.15 o 
  15   9  10       99.10       35.18     46.43 o 
  16   9  10      180.98      133.73     47.26 o 
 -15  10  10     2464.62     2480.51     85.18 o 
 -14  10  10      296.78      280.83     38.38 o 
 -13  10  10     3474.01     3664.45     86.13 o 
 -12  10  10     3067.80     2885.87     95.86 o 
 -11  10  10      785.21      847.24     46.09 o 
 -10  10  10      487.96      556.08     34.27 o 
  -9  10  10     1039.54      933.72     44.80 o 
  -8  10  10      301.19      327.60     25.84 o 
  -7  10  10       18.12       54.07     20.06 o 
  -6  10  10      665.71      724.94     30.71 o 
  -5  10  10       16.70       -5.90     18.56 o 
  -4  10  10      441.91      435.84     24.70 o 
  -3  10  10     1658.16     1586.13     38.83 o 
  -2  10  10       89.63       47.38     20.30 o 
  -1  10  10      337.42      373.12     28.34 o 
   0  10  10      555.39      602.27     31.69 o 
   1  10  10      547.08      611.30     32.15 o 
   2  10  10      812.20      770.16     39.53 o 
   3  10  10      152.68      130.78     29.32 o 
   4  10  10      710.14      740.00     54.24 o 
   5  10  10     7663.54     7402.76    119.43 o 
   6  10  10     6894.57     6937.77    116.07 o 
   7  10  10       91.59      131.11     33.65 o 
   8  10  10     5922.77     5878.34    110.44 o 
   9  10  10      633.61      716.75     46.73 o 
  10  10  10     3880.32     3780.48     90.15 o 
  11  10  10      610.23      560.21     47.73 o 
  12  10  10      588.46      532.43     50.55 o 
  13  10  10      571.16      596.78     50.61 o 
  14  10  10      436.30      402.19     51.21 o 
  15  10  10      102.38       30.23     42.16 o 
 -14  11  10       12.67       66.97     39.44 o 
 -13  11  10     3265.11     3287.41     95.94 o 
 -12  11  10     1140.60     1040.55     46.69 o 
 -11  11  10     3259.13     3073.21     70.45 o 
 -10  11  10     2876.71     2726.68     93.32 o 
  -9  11  10     1897.25     1898.41     46.66 o 
  -8  11  10     3937.36     3834.78     71.03 o 
  -7  11  10     6298.28     6013.20    101.64 o 
  -6  11  10     5147.14     5025.72     81.96 o 
  -5  11  10    12355.05    12559.76    165.08 o 
  -4  11  10      113.70      155.48     29.04 o 
  -3  11  10     5808.80     5553.26     94.38 o 
  -2  11  10      824.83      935.93     44.70 o 
  -1  11  10     3381.80     3407.24     73.29 o 
   0  11  10     2511.19     2512.03     80.59 o 
   1  11  10     2597.07     2437.62     64.07 o 
   2  11  10     2702.82     2502.59     87.48 o 
   3  11  10     6605.12     6571.37    121.39 o 
   4  11  10        0.78      -26.26     28.92 o 
   5  11  10     9078.63     8786.40    147.23 o 
   6  11  10       83.13      138.05     36.29 o 
   7  11  10     8954.27     8376.27    146.77 o 
   8  11  10       89.08       83.34     36.07 o 
   9  11  10     1091.68     1167.79     58.58 o 
  10  11  10      184.30      167.19     36.49 o 
  11  11  10      100.48       94.59     35.29 o 
  12  11  10      398.12      432.89     45.64 o 
  13  11  10      138.35       83.44     40.13 o 
  14  11  10       18.57      -15.35     39.64 o 
 -13  12  10      419.67      465.59     37.63 o 
 -12  12  10      781.14      829.26     65.88 o 
 -11  12  10     1233.92     1289.57     48.77 o 
 -10  12  10      159.76      205.53     36.33 o 
  -9  12  10     2200.05     2138.20     71.62 o 
  -8  12  10      896.27      747.04     40.55 o 
  -7  12  10      518.42      520.63     30.91 o 
  -6  12  10       42.37       99.87     30.60 o 
  -5  12  10       67.95      103.06     30.38 o 
  -4  12  10       32.92      123.79     30.67 o 
  -3  12  10      605.12      558.70     55.88 o 
  -2  12  10        0.18       56.34     27.55 o 
  -1  12  10     3787.41     3793.53    112.07 o 
   0  12  10       13.38       33.43     27.69 o 
   1  12  10     2818.63     2829.36     69.99 o 
   2  12  10       55.68        4.92     28.82 o 
   3  12  10      617.79      682.85     40.98 o 
   4  12  10     1050.11     1135.65     53.34 o 
   5  12  10       25.23       51.57     35.94 o 
   6  12  10     2229.74     2284.03     74.04 o 
   7  12  10      836.11      896.07     53.74 o 
   8  12  10      752.21      750.58     51.20 o 
   9  12  10     2567.23     2528.34     85.23 o 
  10  12  10     2791.26     2790.79     86.59 o 
  11  12  10     2550.18     2725.59     90.26 o 
  12  12  10     2039.36     2176.22     80.06 o 
  13  12  10      379.47      436.02     50.91 o 
 -12  13  10      366.34      253.09     41.83 o 
 -11  13  10      418.54      327.28     40.42 o 
 -10  13  10        3.73       -0.35     32.13 o 
  -9  13  10      976.17     1072.85     56.33 o 
  -8  13  10      309.77      418.99     43.62 o 
  -7  13  10      359.04      372.94     32.95 o 
  -6  13  10     5121.94     5214.11    106.88 o 
  -5  13  10      911.42     1092.62     49.15 o 
  -4  13  10    13541.24    13638.79    196.87 o 
  -3  13  10     2093.13     2248.27     69.66 o 
  -2  13  10     8259.94     8053.41    146.91 o 
  -1  13  10     2419.20     2403.35     70.30 o 
   0  13  10     6127.81     6001.64    124.44 o 
   1  13  10     1441.17     1606.47     54.88 o 
   2  13  10     2555.22     2593.54     75.94 o 
   3  13  10      581.77      529.65     43.51 o 
   4  13  10      908.69     1032.55     53.50 o 
   5  13  10      153.17       68.41     33.72 o 
   6  13  10      846.53      780.12     50.43 o 
   7  13  10      140.19       30.49     34.33 o 
   8  13  10       79.11       20.50     41.87 o 
   9  13  10      113.50       18.45     36.10 o 
  10  13  10      106.53      127.53     41.55 o 
  11  13  10     1252.87     1110.62     63.40 o 
  12  13  10      261.76      329.29     49.52 o 
 -11  14  10      349.58      427.10     42.44 o 
 -10  14  10      505.52      412.11     49.06 o 
  -9  14  10       46.24      125.67     35.80 o 
  -8  14  10      199.88      176.73     39.95 o 
  -7  14  10      123.14      104.36     29.71 o 
  -6  14  10      392.73      461.64     42.10 o 
  -5  14  10        5.18       51.91     30.93 o 
  -4  14  10     1768.02     1760.59     63.02 o 
  -3  14  10        1.63      116.29     34.48 o 
  -2  14  10      383.67      432.61     41.19 o 
  -1  14  10      556.96      577.78     43.29 o 
   0  14  10       34.14       -3.20     30.81 o 
   1  14  10      784.97      830.35     48.75 o 
   2  14  10       12.04       30.83     34.35 o 
   3  14  10      183.99      189.57     37.78 o 
   4  14  10      159.99      167.62     40.88 o 
   5  14  10       98.46      170.24     37.38 o 
   6  14  10       15.93        6.94     34.78 o 
   7  14  10      514.06      504.75     48.17 o 
   8  14  10      290.55      265.34     48.89 o 
   9  14  10     1558.29     1536.82     69.06 o 
  10  14  10      906.07     1144.73     64.31 o 
  11  14  10      561.96      572.11     54.30 o 
  -9  15  10       49.38       46.36     36.32 o 
  -8  15  10      636.47      747.64     42.31 o 
  -7  15  10      470.42      618.14     40.64 o 
  -6  15  10      498.99      564.64     41.52 o 
  -5  15  10     1870.47     2006.86     66.52 o 
  -4  15  10      556.82      520.66     42.85 o 
  -3  15  10     4075.55     4250.15    105.93 o 
  -2  15  10     4043.80     3256.31     98.51 o 
  -1  15  10     1402.05     1399.20    100.59 o 
   0  15  10     4440.82     4139.90     97.07 o 
   1  15  10      435.73      529.36     45.26 o 
   2  15  10     1381.31     1459.60     62.06 o 
   3  15  10      747.32      859.96     52.93 o 
   4  15  10      472.42      389.29     45.01 o 
   5  15  10     1173.19     1233.53     61.15 o 
   6  15  10        1.65       -4.04     35.56 o 
   7  15  10       17.41       15.89     40.67 o 
   8  15  10      112.93       64.54     40.62 o 
   9  15  10       23.19       50.66     44.80 o 
  -7  16  10      216.65      229.98     37.76 o 
  -6  16  10        3.37       23.83     34.09 o 
  -5  16  10     1030.08      959.01     56.17 o 
  -4  16  10       35.77      -18.56     47.17 o 
  -3  16  10      383.09      442.74     48.47 o 
  -2  16  10      571.94      637.63     52.53 o 
  -1  16  10        3.22      -34.21     34.21 o 
   0  16  10      951.54     1021.58     62.19 o 
   1  16  10       43.46       -2.50     45.42 o 
   2  16  10      306.72      363.12     49.85 o 
   3  16  10      411.40      499.00     48.14 o 
   4  16  10      384.82      467.09     49.20 o 
   5  16  10     2969.77     2923.67     90.68 o 
   6  16  10      411.91      469.93     67.88 o 
   7  16  10      620.90      667.43     54.97 o 
  -5  17  10     1042.57      959.35     65.45 o 
  -4  17  10      343.98      279.47     45.21 o 
  -3  17  10      840.32      798.12     56.97 o 
  -2  17  10      146.44       97.59     43.69 o 
  -1  17  10     1801.08     1835.73     76.13 o 
   0  17  10     1390.44     1466.99     71.25 o 
   1  17  10     1639.50     1670.58     68.70 o 
   2  17  10      857.41      848.24     56.40 o 
   3  17  10     1885.13     1882.17     74.07 o 
   4  17  10      507.69      556.78     57.67 o 
 -18   1  11       12.40        0.03     37.05 o 
 -17   1  11       28.25       44.38     35.17 o 
 -16   1  11        0.76      -25.58     26.40 o 
 -15   1  11      699.36      738.52     40.49 o 
 -14   1  11     1091.31     1077.80     50.95 o 
 -13   1  11     1619.41     1514.72     61.32 o 
 -12   1  11     5057.46     5168.59    102.73 o 
 -11   1  11     4816.28     4997.78    146.75 o 
 -10   1  11     9552.24     8965.55    165.32 o 
  -9   1  11     7412.84     7293.42    106.04 o 
  -8   1  11    13517.80    13489.12    153.64 o 
  -7   1  11    21555.89    21102.70    208.20 o 
  -6   1  11     9480.71     9329.26    107.40 o 
  -5   1  11    10391.56     9863.28     92.14 o 
  -4   1  11     8714.42     8793.70     81.27 o 
  -3   1  11     2944.61     2908.62     38.66 o 
  -2   1  11     2794.78     2910.62     38.35 o 
  -1   1  11      701.87      782.43     22.55 o 
   0   1  11       54.18      101.01     15.59 o 
   1   1  11     8853.51     8727.06     87.11 o 
   2   1  11     5948.49     6019.93     73.25 o 
   3   1  11    12674.56    12612.83    121.25 o 
   4   1  11    11063.32    10544.10    106.99 o 
   5   1  11    11702.36    11152.51    112.65 o 
   6   1  11     5032.93     4731.55     64.63 o 
   7   1  11     7062.54     6728.66     81.36 o 
   8   1  11     1062.20     1091.55     34.01 o 
   9   1  11     1852.67     1726.36     41.15 o 
  10   1  11       33.84       59.65     23.29 o 
  11   1  11      222.35      194.90     25.80 o 
  12   1  11       35.96       31.93     24.34 o 
  13   1  11       14.78      -24.66     24.66 o 
  14   1  11      824.52      756.34     40.50 o 
  15   1  11        3.33      -26.68     28.52 o 
  16   1  11     1198.21     1018.07     48.22 o 
  17   1  11      363.52      293.95     34.35 o 
  18   1  11      114.94      -18.16     33.95 o 
 -18   2  11      249.15      163.90     39.58 o 
 -17   2  11       81.49      -20.63     33.65 o 
 -16   2  11      391.13      481.66     39.97 o 
 -15   2  11      799.58      739.90     42.51 o 
 -14   2  11      803.16      814.59     43.48 o 
 -13   2  11        1.62        4.96     27.49 o 
 -12   2  11       16.41       56.33     31.62 o 
 -11   2  11        2.97       -1.62     27.06 o 
 -10   2  11      743.65      814.62     41.64 o 
  -9   2  11      434.97      425.54     29.68 o 
  -8   2  11     4035.86     4070.59     82.99 o 
  -7   2  11      121.17      163.09     33.19 o 
  -6   2  11     6091.26     6350.84     75.87 o 
  -5   2  11     3339.89     3596.44     46.86 o 
  -4   2  11      104.28      112.88     14.46 o 
  -3   2  11     3590.38     3233.72     54.70 o 
  -2   2  11     5863.55     5668.90     61.10 o 
  -1   2  11     1776.67     1582.16     30.56 o 
   0   2  11     4573.85     4377.95     78.24 o 
   1   2  11      896.51      767.35     24.91 o 
   2   2  11     2125.03     2054.43     39.25 o 
   3   2  11     1270.39     1131.33     29.16 o 
   4   2  11     3029.82     2898.43     50.11 o 
   5   2  11      235.31      278.08     21.44 o 
   6   2  11     2347.66     2287.22     45.92 o 
   7   2  11        6.10       38.79     18.92 o 
   8   2  11     1772.56     1532.23     47.33 o 
   9   2  11      228.12      192.05     29.26 o 
  10   2  11     1032.86     1090.59     38.75 o 
  11   2  11       20.08       39.61     32.51 o 
  12   2  11      237.04      192.74     33.36 o 
  13   2  11     2501.90     2391.03     61.13 o 
  14   2  11      240.60      257.14     35.38 o 
  15   2  11     2945.36     3422.44     78.41 o 
  16   2  11     1745.54     1821.19     53.02 o 
  17   2  11     1178.64     1140.82     44.84 o 
 -18   3  11     1861.93     2004.20     93.16 o 
 -17   3  11       25.36      -10.08     37.17 o 
 -16   3  11     4189.47     4158.04     95.64 o 
 -15   3  11        2.33       -6.60     34.12 o 
 -14   3  11     2753.51     2652.14     67.46 o 
 -13   3  11     1011.09     1036.95     44.42 o 
 -12   3  11     1581.96     1485.84     49.12 o 
 -11   3  11     3037.71     2874.77     69.13 o 
 -10   3  11     2097.84     2121.60     55.32 o 
  -9   3  11     1699.05     1787.60     49.12 o 
  -8   3  11     1396.35     1360.88     42.39 o 
  -7   3  11     2860.11     2986.72     57.76 o 
  -6   3  11     5017.86     5083.60     77.28 o 
  -5   3  11     6286.12     6031.19     74.67 o 
  -4   3  11     5755.94     5483.39     66.95 o 
  -3   3  11     4247.83     3900.64     49.96 o 
  -2   3  11     6845.38     6555.45     70.26 o 
  -1   3  11     4882.88     4687.60     56.86 o 
   0   3  11    16947.14    16478.46    142.50 o 
   1   3  11     2080.74     2005.94     38.77 o 
   2   3  11     6855.76     6223.31     72.89 o 
   3   3  11      200.83      183.20     18.63 o 
   4   3  11      247.44      197.71     19.36 o 
   5   3  11     1847.44     1804.15     37.82 o 
   6   3  11      369.89      379.79     23.79 o 
   7   3  11      160.53      121.43     22.49 o 
   8   3  11     1713.55     1694.93     43.55 o 
   9   3  11        2.25      -21.22     21.28 o 
  10   3  11     2578.27     2279.61     65.06 o 
  11   3  11       44.33      120.79     30.49 o 
  12   3  11      240.06      107.27     29.63 o 
  13   3  11     1131.60      999.85     45.84 o 
  14   3  11      721.56      841.40     45.19 o 
  15   3  11     1094.56     1089.45     41.69 o 
  16   3  11      843.88     1074.68     41.40 o 
  17   3  11        2.50      -38.41     38.41 o 
 -17   4  11     1283.73     1314.58     59.10 o 
 -16   4  11      522.59      469.29     42.98 o 
 -15   4  11     4279.85     4422.59     99.27 o 
 -14   4  11      303.76      240.59     34.30 o 
 -13   4  11     2769.97     2865.59     65.68 o 
 -12   4  11      568.65      482.08     35.26 o 
 -11   4  11     1546.54     1608.98     52.41 o 
 -10   4  11     1026.38     1079.97     50.75 o 
  -9   4  11     1702.72     1748.60     46.35 o 
  -8   4  11      165.29      178.70     22.68 o 
  -7   4  11     1750.03     1938.67     52.73 o 
  -6   4  11     1151.03     1116.01     37.78 o 
  -5   4  11     2695.47     2724.49     45.22 o 
  -4   4  11     5375.18     5333.73     66.18 o 
  -3   4  11      326.63      361.25     21.27 o 
  -2   4  11     3075.97     2966.53     41.67 o 
  -1   4  11     3813.63     3600.19     49.67 o 
   0   4  11     1282.89     1336.17     31.43 o 
   1   4  11       63.28       37.99     18.20 o 
   2   4  11      188.56      166.62     19.67 o 
   3   4  11     3424.21     3248.00     51.01 o 
   4   4  11     7869.45     7707.31     87.15 o 
   5   4  11     3814.47     3810.78     56.28 o 
   6   4  11     3658.46     3707.91     67.07 o 
   7   4  11     4010.04     3895.72     66.61 o 
   8   4  11     1006.11     1047.21     37.26 o 
   9   4  11      218.35      214.99     29.08 o 
  10   4  11     8719.19     8257.48    114.65 o 
  11   4  11        6.23      -10.68     26.96 o 
  12   4  11     1779.87     1776.98     54.32 o 
  13   4  11        9.64      -27.78     27.78 o 
  14   4  11     5044.70     5060.22     91.19 o 
  15   4  11     1168.55     1071.57     64.62 o 
  16   4  11     2825.60     3140.04    115.20 o 
  17   4  11      796.75      903.17     64.51 o 
 -17   5  11     4917.15     4985.75    107.54 o 
 -16   5  11      112.81       70.91     33.05 o 
 -15   5  11     8131.63     7878.06    138.98 o 
 -14   5  11      187.53      194.35     33.65 o 
 -13   5  11     4767.66     4625.83     87.29 o 
 -12   5  11      621.05      623.71     32.08 o 
 -11   5  11      455.38      378.38     27.44 o 
 -10   5  11      553.98      574.91     31.78 o 
  -9   5  11      968.30      985.69     36.66 o 
  -8   5  11     2237.79     2407.47     54.55 o 
  -7   5  11       76.26      122.90     21.65 o 
  -6   5  11     2695.93     2785.73     48.59 o 
  -5   5  11     1382.35     1398.31     33.72 o 
  -4   5  11     4013.91     4126.90     58.76 o 
  -3   5  11    11879.41    11436.92    146.04 o 
  -2   5  11     5312.77     5054.19     66.79 o 
  -1   5  11    26554.62    25684.60    218.11 o 
   0   5  11     5748.93     5401.01     66.47 o 
   1   5  11    26564.67    25716.95    219.45 o 
   2   5  11       86.03      110.63     20.16 o 
   3   5  11     4143.30     3819.18     57.99 o 
   4   5  11        1.06      -18.79     18.79 o 
   5   5  11      280.15      238.67     22.77 o 
   6   5  11      441.50      501.62     28.76 o 
   7   5  11      647.64      694.11     31.82 o 
   8   5  11      849.58      839.74     36.76 o 
   9   5  11     7137.79     6654.11     98.64 o 
  10   5  11      336.68      305.92     29.96 o 
  11   5  11     2152.42     1978.97     53.46 o 
  12   5  11      789.14      775.54     39.33 o 
  13   5  11        0.28      -37.18     37.18 o 
  14   5  11      770.23      630.20     68.61 o 
  15   5  11     1217.54     1390.69     90.28 o 
  16   5  11      456.16      576.57     61.75 o 
  17   5  11      460.50      389.06     67.94 o 
 -17   6  11     1293.68     1280.67     69.81 o 
 -16   6  11     5141.20     5080.22    120.39 o 
 -15   6  11      257.17      165.09     39.14 o 
 -14   6  11     3587.20     3507.41     73.69 o 
 -13   6  11       62.79       95.28     26.74 o 
 -12   6  11     3896.72     3946.54     73.05 o 
 -11   6  11      218.04      263.78     26.14 o 
 -10   6  11      694.67      836.99     33.22 o 
  -9   6  11       21.55       22.17     23.07 o 
  -8   6  11      664.74      783.95     35.39 o 
  -7   6  11     8760.71     8377.33    104.42 o 
  -6   6  11      216.09      276.94     21.50 o 
  -5   6  11     3523.31     3581.11     73.60 o 
  -4   6  11      780.34      814.80     27.50 o 
  -3   6  11     1441.31     1587.25     41.64 o 
  -2   6  11      127.97      225.21     21.19 o 
  -1   6  11      608.84      676.93     26.46 o 
   0   6  11      448.86      411.85     22.29 o 
   1   6  11       74.89      111.93     19.33 o 
   2   6  11      325.79      362.71     23.96 o 
   3   6  11     5684.08     5652.96     73.48 o 
   4   6  11     2609.49     2431.99     63.53 o 
   5   6  11    13516.26    12752.58    149.05 o 
   6   6  11       10.40       37.79     23.36 o 
   7   6  11    12990.55    12095.87    154.20 o 
   8   6  11      103.89      113.72     29.34 o 
   9   6  11    12333.98    12525.58    160.90 o 
  10   6  11       27.46       96.83     34.42 o 
  11   6  11    11164.05    11067.96    148.41 o 
  12   6  11      213.58      188.91     37.72 o 
  13   6  11     3410.26     3627.14    102.21 o 
  14   6  11       35.73        9.01     44.43 o 
  15   6  11     1647.44     1595.86     76.51 o 
  16   6  11      191.20      157.12     51.06 o 
 -16   7  11     5972.70     5690.99    119.75 o 
 -15   7  11       35.76       19.56     30.33 o 
 -14   7  11     5239.67     4993.66     97.16 o 
 -13   7  11      250.48      247.80     34.81 o 
 -12   7  11     1580.15     1612.47     51.85 o 
 -11   7  11      237.41      208.71     26.48 o 
 -10   7  11      395.61      475.74     31.33 o 
  -9   7  11     1578.95     1452.00     41.84 o 
  -8   7  11      858.12      880.73     33.52 o 
  -7   7  11     6381.02     6336.60     99.46 o 
  -6   7  11      340.14      339.31     24.41 o 
  -5   7  11      610.30      539.50     24.95 o 
  -4   7  11     2857.71     2587.04     47.06 o 
  -3   7  11      147.07      155.78     20.23 o 
  -2   7  11    16414.46    16204.02    155.89 o 
  -1   7  11        4.18       71.33     19.17 o 
   0   7  11    10679.93    10391.34    115.75 o 
   1   7  11      256.39      336.17     27.56 o 
   2   7  11     5663.76     5409.13     90.21 o 
   3   7  11     2220.37     1966.64     44.33 o 
   4   7  11     4067.94     3720.96     60.84 o 
   5   7  11       16.54       12.68     22.57 o 
   6   7  11     1914.01     1880.73     52.90 o 
   7   7  11        5.29       12.80     25.65 o 
   8   7  11     5700.50     5233.10    109.84 o 
   9   7  11       18.00       50.14     25.87 o 
  10   7  11     3035.01     3091.94     89.08 o 
  11   7  11      125.95      151.83     40.86 o 
  12   7  11      569.48      553.32     47.52 o 
  13   7  11      292.41      279.30     43.60 o 
  14   7  11      297.02      375.51     49.48 o 
  15   7  11      130.20      119.23     45.84 o 
  16   7  11      921.70      925.15     66.46 o 
 -16   8  11      620.52      545.52     44.02 o 
 -15   8  11     2975.94     2716.88    113.64 o 
 -14   8  11      634.80      740.22     50.09 o 
 -13   8  11     2174.74     2190.50     68.95 o 
 -12   8  11       88.51       40.73     29.87 o 
 -11   8  11     1310.05     1298.46     50.62 o 
 -10   8  11      567.73      611.85     38.62 o 
  -9   8  11     2314.16     2411.84     52.30 o 
  -8   8  11     6585.72     6410.33     86.67 o 
  -7   8  11     3161.90     3079.52     67.75 o 
  -6   8  11     9430.97     9654.43    111.87 o 
  -5   8  11     2167.70     2204.07     49.52 o 
  -4   8  11        4.38       26.10     19.30 o 
  -3   8  11     4239.09     4279.72     68.06 o 
  -2   8  11      913.93      934.81     33.48 o 
  -1   8  11     3581.37     3612.24     62.39 o 
   0   8  11     2056.58     1993.15     49.38 o 
   1   8  11      116.77       90.00     22.42 o 
   2   8  11     2327.72     2317.09     52.73 o 
   3   8  11       63.89       62.37     22.21 o 
   4   8  11    13755.78    13106.03    170.43 o 
   5   8  11      911.38      974.95     44.25 o 
   6   8  11    20017.20    18857.67    196.51 o 
   7   8  11      207.80      249.79     31.91 o 
   8   8  11    20059.81    19589.23    213.26 o 
   9   8  11     1022.94      911.84     61.09 o 
  10   8  11    13606.27    13665.83    190.68 o 
  11   8  11       24.76      -27.86     31.51 o 
  12   8  11     2960.90     3023.13     88.84 o 
  13   8  11       50.61       27.59     43.35 o 
  14   8  11      813.04      866.72     57.20 o 
  15   8  11       37.15       10.57     37.42 o 
 -15   9  11     2053.46     2001.06     75.05 o 
 -14   9  11      191.97      140.42     36.24 o 
 -13   9  11     2645.92     2741.26     77.04 o 
 -12   9  11      455.17      398.02     37.82 o 
 -11   9  11     1043.99     1123.71     49.26 o 
 -10   9  11       19.84        3.73     29.68 o 
  -9   9  11      371.82      329.51     34.09 o 
  -8   9  11      992.59      847.28     46.54 o 
  -7   9  11      567.47      531.87     32.15 o 
  -6   9  11     1056.01      924.96     34.08 o 
  -5   9  11     1320.88     1186.61     37.18 o 
  -4   9  11       99.52      109.76     23.08 o 
  -3   9  11     4444.42     4419.82     73.38 o 
  -2   9  11     3612.33     3685.02     66.57 o 
  -1   9  11     2270.58     2387.02     54.28 o 
   0   9  11      701.17      738.83     35.22 o 
   1   9  11     1458.26     1418.89     44.72 o 
   2   9  11       87.02       73.53     24.51 o 
   3   9  11      787.48      784.46     37.09 o 
   4   9  11     1543.45     1496.21     47.73 o 
   5   9  11     2266.98     2142.48     63.57 o 
   6   9  11      999.98     1109.72     42.02 o 
   7   9  11     2174.54     2151.04     66.42 o 
   8   9  11      808.70      850.60     53.86 o 
   9   9  11      288.71      287.52     49.41 o 
  10   9  11      793.04      868.40     53.13 o 
  11   9  11      607.78      629.92     49.35 o 
  12   9  11      472.77      415.37     66.93 o 
  13   9  11      801.11      812.10     59.22 o 
  14   9  11      120.98      103.22     42.14 o 
  15   9  11      250.99      296.74     61.50 o 
 -14  10  11     1131.48     1078.25     55.58 o 
 -13  10  11      532.95      502.01     65.88 o 
 -12  10  11      572.63      708.57     52.63 o 
 -11  10  11      650.59      683.17     41.66 o 
 -10  10  11     1437.03     1571.44     53.87 o 
  -9  10  11     1529.51     1526.65     61.10 o 
  -8  10  11     1937.90     2134.79     59.83 o 
  -7  10  11      493.16      618.51     38.92 o 
  -6  10  11     3228.41     3234.75     65.14 o 
  -5  10  11     2185.86     2185.20     73.12 o 
  -4  10  11     6629.76     6782.83     92.19 o 
  -3  10  11      790.45      796.65     32.78 o 
  -2  10  11     1640.51     1791.63     66.77 o 
  -1  10  11     2337.77     2307.43     71.06 o 
   0  10  11      820.37      945.77     41.57 o 
   1  10  11     5471.41     5393.65     89.55 o 
   2  10  11       20.33      101.45     25.23 o 
   3  10  11    13639.38    13472.41    175.22 o 
   4  10  11       10.90       88.99     32.91 o 
   5  10  11    13955.10    13491.69    189.78 o 
   6  10  11      280.04      423.70     40.13 o 
   7  10  11    18276.34    17914.16    250.55 o 
   8  10  11     1836.98     1986.23     66.28 o 
   9  10  11    13507.10    13317.08    231.17 o 
  10  10  11     1113.39     1071.11     58.07 o 
  11  10  11     3556.84     3592.38     96.32 o 
  12  10  11       12.66      -38.35     38.35 o 
  13  10  11     2338.45     2603.86     92.08 o 
  14  10  11        1.34       38.41     41.69 o 
 -14  11  11      760.22      698.25    149.07 o 
 -13  11  11      339.37      229.77     35.93 o 
 -12  11  11     2220.64     2322.45     69.58 o 
 -11  11  11       51.51       64.33     28.37 o 
 -10  11  11      598.71      442.27     35.83 o 
  -9  11  11       92.30       74.43     26.89 o 
  -8  11  11       35.33       33.33     27.32 o 
  -7  11  11      347.74      406.88     37.45 o 
  -6  11  11      849.35      940.79     50.07 o 
  -5  11  11      834.70      843.18     50.85 o 
  -4  11  11     2984.84     2905.68     68.57 o 
  -3  11  11      152.64      116.08     28.52 o 
  -2  11  11     1861.90     2035.29     59.07 o 
  -1  11  11      276.47      222.26     36.82 o 
   0  11  11      820.15      896.54     47.28 o 
   1  11  11      103.55      110.60     30.92 o 
   2  11  11     1864.65     1807.52     58.85 o 
   3  11  11        1.39       33.74     38.69 o 
   4  11  11     1249.89     1337.38     52.26 o 
   5  11  11      347.02      332.19     41.04 o 
   6  11  11     2297.09     2342.11     76.96 o 
   7  11  11      154.16      172.29     43.96 o 
   8  11  11      327.55      344.29     44.55 o 
   9  11  11      356.42      402.43     49.13 o 
  10  11  11      391.81      388.25     46.55 o 
  11  11  11       32.34       19.04     38.96 o 
  12  11  11        5.06       39.66     40.63 o 
  13  11  11      135.44      134.18     52.90 o 
 -12  12  11      782.38      872.66     48.61 o 
 -11  12  11     1653.55     1729.86     64.71 o 
 -10  12  11      951.53      825.44     44.52 o 
  -9  12  11     3628.14     3795.36     97.35 o 
  -8  12  11     1042.85     1150.87     51.90 o 
  -7  12  11     3397.84     3396.17     86.07 o 
  -6  12  11      997.00     1040.52     51.11 o 
  -5  12  11     1572.51     1678.73     59.51 o 
  -4  12  11     4748.19     4642.21     98.01 o 
  -3  12  11     1305.21     1338.85     50.08 o 
  -2  12  11     8868.32     8483.26    148.67 o 
  -1  12  11      484.12      598.53     40.37 o 
   0  12  11     7971.38     7945.87    126.32 o 
   1  12  11      342.99      313.65     35.06 o 
   2  12  11     7168.57     7172.76    119.72 o 
   3  12  11      220.95      130.20     33.50 o 
   4  12  11     3974.30     4166.42     98.28 o 
   5  12  11      328.72      307.33     41.07 o 
   6  12  11     5738.72     5849.96    120.97 o 
   7  12  11       14.11       62.23     38.95 o 
   8  12  11     5750.44     5979.09    125.10 o 
   9  12  11      406.80      459.88     48.93 o 
  10  12  11     7307.31     7137.94    142.88 o 
  11  12  11       12.20      -25.16     58.38 o 
  12  12  11     7070.19     7383.13    149.76 o 
 -11  13  11      991.63     1039.50     54.58 o 
 -10  13  11       27.86       35.30     38.05 o 
  -9  13  11      398.21      434.79     38.70 o 
  -8  13  11      187.83      152.74     32.26 o 
  -7  13  11     1041.98     1061.43     55.36 o 
  -6  13  11      257.68      134.12     32.68 o 
  -5  13  11     1423.40     1533.50     61.10 o 
  -4  13  11      294.87      385.03     40.22 o 
  -3  13  11      117.42      172.59     51.78 o 
  -2  13  11      790.81      830.98     43.83 o 
  -1  13  11     1353.93     1479.68     54.13 o 
   0  13  11      844.29      839.00     45.23 o 
   1  13  11     1181.95     1156.70     53.13 o 
   2  13  11      539.54      531.99     44.25 o 
   3  13  11      196.95      223.87     45.22 o 
   4  13  11     1489.99     1316.18     59.13 o 
   5  13  11       86.94       50.43     37.11 o 
   6  13  11       47.50       -4.46     34.11 o 
   7  13  11      343.08      277.81     52.74 o 
   8  13  11      134.96       90.35     39.88 o 
   9  13  11      326.38      311.21     48.50 o 
  10  13  11       86.17      127.24     42.22 o 
  11  13  11       40.51       75.57     41.86 o 
 -10  14  11     1302.52     1251.32     53.46 o 
  -9  14  11       65.68       78.30     36.26 o 
  -8  14  11     2667.39     2814.69     79.79 o 
  -7  14  11     1219.62     1324.12     58.53 o 
  -6  14  11     2711.68     2460.18     72.74 o 
  -5  14  11     2134.97     2204.15     70.33 o 
  -4  14  11     1397.12     1399.22     58.51 o 
  -3  14  11     9284.61     9418.57    157.22 o 
  -2  14  11       84.87      114.06     39.59 o 
  -1  14  11     6839.50     6929.25    119.12 o 
   0  14  11      333.86      434.51     43.05 o 
   1  14  11     7328.88     7011.02    140.49 o 
   2  14  11     1913.53     2020.90     78.44 o 
   3  14  11     4715.79     4435.54    104.12 o 
   4  14  11     2142.50     1899.89     70.48 o 
   5  14  11     5137.84     5267.60    148.66 o 
   6  14  11     1568.15     1361.13     64.47 o 
   7  14  11     3519.65     3496.79     97.31 o 
   8  14  11      119.65      123.74     40.75 o 
   9  14  11     4002.47     3859.30    105.82 o 
  10  14  11      293.75      262.44     48.64 o 
  -8  15  11      685.61      776.04     75.73 o 
  -7  15  11     1638.45     1592.46     64.25 o 
  -6  15  11      142.12      166.23     37.34 o 
  -5  15  11     1000.49      993.57     80.09 o 
  -4  15  11     1007.79      838.63     51.44 o 
  -3  15  11      956.47     1003.30     77.33 o 
  -2  15  11      295.23      361.26     47.98 o 
  -1  15  11      749.70      858.41     58.13 o 
   0  15  11       86.84       55.19     40.15 o 
   1  15  11      954.67     1046.31     56.94 o 
   2  15  11        3.57       42.05     42.18 o 
   3  15  11     1865.16     1823.21     70.69 o 
   4  15  11       12.49       31.09     38.37 o 
   5  15  11      545.64      604.45     51.81 o 
   6  15  11       14.31       36.82     38.17 o 
   7  15  11        0.52      -35.55     35.55 o 
   8  15  11      380.04      456.56     51.66 o 
  -6  16  11     1008.23     1032.00     61.94 o 
  -5  16  11     2405.35     2313.29     87.91 o 
  -4  16  11     2934.96     2714.57     88.84 o 
  -3  16  11     1380.85     1146.87     66.66 o 
  -2  16  11     3157.47     3222.00     98.75 o 
  -1  16  11      451.39      524.34     54.97 o 
   0  16  11     4358.93     4157.43    113.18 o 
   1  16  11      590.38      583.53     50.30 o 
   2  16  11     5847.06     6025.32    127.42 o 
   3  16  11      636.09      732.82     54.11 o 
   4  16  11     2927.78     2862.83     91.53 o 
   5  16  11      322.25      321.50     47.93 o 
   6  16  11     1923.97     2275.06     83.30 o 
  -1  17  11       29.25      -26.86     44.93 o 
   0  17  11       90.44       60.39     42.67 o 
   1  17  11        2.52       28.12     51.31 o 
 -17   0  12     5141.08     4980.00    146.29 o 
 -16   0  12      668.79      631.58     55.24 o 
 -15   0  12     3516.23     3687.18    118.90 o 
 -14   0  12      289.48      338.57     58.13 o 
 -13   0  12      168.69      145.25     69.32 o 
 -12   0  12       15.53       52.50     45.55 o 
 -11   0  12      310.50      352.15     50.17 o 
 -10   0  12     3960.05     3633.64    111.48 o 
  -9   0  12      384.77      483.23     54.36 o 
  -8   0  12     2161.59     2336.92     77.86 o 
  -7   0  12     2798.82     2778.73     86.94 o 
  -6   0  12      112.34      338.88     31.87 o 
  -5   0  12      280.48      385.26     38.33 o 
  -4   0  12     2055.35     2519.87     69.22 o 
  -3   0  12      173.29      165.11     23.34 o 
  -2   0  12     3049.68     3381.28     65.99 o 
  -1   0  12      123.32       64.14     19.67 o 
   0   0  12     2885.69     2418.05     67.10 o 
   1   0  12     1353.20     1148.12     54.61 o 
   2   0  12     1609.18     1897.15     84.72 o 
   3   0  12      118.21      110.25     27.48 o 
   4   0  12     4981.76     5065.99    116.35 o 
   5   0  12     4667.24     4723.00     92.19 o 
   6   0  12    21501.02    20865.57    267.37 o 
   7   0  12    15618.90    16095.03    218.83 o 
   8   0  12    10253.87    10026.07    155.40 o 
   9   0  12     1660.61     1760.64     61.23 o 
  10   0  12     4569.89     4749.59    127.81 o 
  11   0  12      690.32      760.89     51.46 o 
  12   0  12     1984.68     2165.66     82.38 o 
  13   0  12      208.97      212.66     53.18 o 
  14   0  12      592.05      802.05     97.91 o 
  15   0  12      487.39      540.26     62.06 o 
  16   0  12      698.75      917.09    104.70 o 
  17   0  12     2043.71     2328.30    101.55 o 
 -17   1  12      512.00      490.69     42.72 o 
 -16   1  12     1059.42      953.25     46.05 o 
 -15   1  12     6471.55     6342.57    113.35 o 
 -14   1  12     3775.88     3824.89     89.95 o 
 -13   1  12     6459.61     6181.37    125.00 o 
 -12   1  12     9532.45     9062.50    147.81 o 
 -11   1  12    15842.75    15756.12    217.58 o 
 -10   1  12    11787.39    11851.47    163.73 o 
  -9   1  12     3447.21     3463.00     72.14 o 
  -8   1  12     5598.89     5724.27     86.78 o 
  -7   1  12     2748.88     2790.89     63.65 o 
  -6   1  12     7534.51     7725.01    101.47 o 
  -5   1  12     6652.04     6368.41     85.47 o 
  -4   1  12     3431.91     3625.66     62.61 o 
  -3   1  12     1923.16     1993.24     37.89 o 
  -2   1  12     5160.98     5210.46     58.23 o 
  -1   1  12     4128.32     4390.69     54.10 o 
   0   1  12     1574.86     1720.87     36.39 o 
   1   1  12     3935.23     3984.63     64.60 o 
   2   1  12     7263.47     7329.44     86.09 o 
   3   1  12     4346.81     4086.87     58.30 o 
   4   1  12     3179.56     3254.34     52.48 o 
   5   1  12     3320.91     3473.51     55.63 o 
   6   1  12     1967.80     2256.01     46.67 o 
   7   1  12     9474.98     8861.73    100.04 o 
   8   1  12     5968.62     6263.85     81.35 o 
   9   1  12     5085.82     5001.89     75.26 o 
  10   1  12     8354.99     8369.00    107.41 o 
  11   1  12    14032.84    12928.07    146.75 o 
  12   1  12    13112.83    13233.45    165.25 o 
  13   1  12     9406.54     9191.56    137.07 o 
  14   1  12     4130.16     4034.89     85.92 o 
  15   1  12     3725.26     3338.22     79.98 o 
  16   1  12     1400.46     1438.70     75.86 o 
  17   1  12      144.87      164.03     30.91 o 
 -17   2  12      250.36      177.39     39.25 o 
 -16   2  12     3272.38     3217.88     80.74 o 
 -15   2  12      199.92      285.98     38.98 o 
 -14   2  12     2725.25     2836.53     74.65 o 
 -13   2  12      764.50      725.42     46.02 o 
 -12   2  12      881.75      959.75     48.80 o 
 -11   2  12      177.48      192.29     33.77 o 
 -10   2  12     2665.13     2884.14     70.17 o 
  -9   2  12     2234.78     2167.42     56.91 o 
  -8   2  12     2766.60     2930.35     61.05 o 
  -7   2  12     1692.09     1740.80     47.19 o 
  -6   2  12     1795.98     1961.10     49.12 o 
  -5   2  12     1216.58     1127.51     30.57 o 
  -4   2  12     1633.01     1608.65     35.91 o 
  -3   2  12      245.90      387.43     19.71 o 
  -2   2  12        7.31       38.52     15.37 o 
  -1   2  12        7.97       37.97     14.38 o 
   0   2  12      374.65      350.39     20.05 o 
   1   2  12     3097.13     2827.21     46.76 o 
   2   2  12      253.19      251.04     21.90 o 
   3   2  12     5588.25     5551.61     68.99 o 
   4   2  12        1.90       13.40     18.28 o 
   5   2  12     3009.84     2817.41     58.81 o 
   6   2  12     4150.12     4118.13     64.83 o 
   7   2  12     6472.26     6374.90     87.53 o 
   8   2  12    12043.23    11613.96    138.07 o 
   9   2  12      598.71      772.63     35.97 o 
  10   2  12     2466.01     2473.44     59.27 o 
  11   2  12     2438.46     2420.68     65.66 o 
  12   2  12     1111.54     1209.57     49.82 o 
  13   2  12     2228.43     2333.21     66.27 o 
  14   2  12      972.03     1223.00     58.80 o 
  15   2  12      579.75      756.30     44.41 o 
  16   2  12     1742.06     1751.25     59.28 o 
  17   2  12      171.09      212.94     40.65 o 
 -17   3  12       71.68       43.74     35.36 o 
 -16   3  12     2644.21     2485.10     72.24 o 
 -15   3  12       55.93       39.82     40.76 o 
 -14   3  12    10646.59    10644.72    149.89 o 
 -13   3  12      211.93      194.33     34.50 o 
 -12   3  12     8831.11     8634.01    193.02 o 
 -11   3  12    10894.93     9995.17    145.29 o 
 -10   3  12    13762.46    14050.38    173.70 o 
  -9   3  12    11828.78    11941.51    172.41 o 
  -8   3  12    10471.54    10165.32    134.40 o 
  -7   3  12    10219.80    10576.45    137.27 o 
  -6   3  12     3686.80     3681.83     66.31 o 
  -5   3  12     1222.24     1190.01     36.92 o 
  -4   3  12     6182.52     6422.53     90.63 o 
  -3   3  12        5.67       28.88     14.66 o 
  -2   3  12     7702.49     7501.57     98.91 o 
  -1   3  12      120.45      155.50     19.04 o 
   0   3  12    13598.85    13602.83    139.93 o 
   1   3  12     1630.72     1766.58     45.73 o 
   2   3  12     5550.36     5525.64     68.72 o 
   3   3  12      253.07      334.71     22.41 o 
   4   3  12     5175.30     5049.02     68.48 o 
   5   3  12     2374.28     2473.46     47.85 o 
   6   3  12     8311.89     8246.57    101.52 o 
   7   3  12     2574.38     2588.25     56.84 o 
   8   3  12     8590.60     8146.58    108.25 o 
   9   3  12     8080.00     8085.81    108.84 o 
  10   3  12     7609.16     7305.43    108.24 o 
  11   3  12     6679.80     6744.79    110.11 o 
  12   3  12     9526.05     9825.09    152.45 o 
  13   3  12     3250.80     3367.29     77.60 o 
  14   3  12     6396.84     6231.98    115.27 o 
  15   3  12     2194.73     2341.88     70.75 o 
  16   3  12     1517.28     1479.68     54.74 o 
  17   3  12     1168.37     1204.97     72.31 o 
 -17   4  12     1369.70     1439.00     61.28 o 
 -16   4  12       46.45       -5.01     39.02 o 
 -15   4  12      583.13      584.96     43.68 o 
 -14   4  12      374.50      389.76     37.55 o 
 -13   4  12     3569.13     3537.01     77.35 o 
 -12   4  12     1039.71      999.33     44.62 o 
 -11   4  12     8509.14     8388.07    136.52 o 
 -10   4  12       40.63       78.57     27.72 o 
  -9   4  12     3380.83     3211.55     74.60 o 
  -8   4  12      274.24      463.72     34.04 o 
  -7   4  12       24.09       24.80     23.22 o 
  -6   4  12      409.47      418.08     29.64 o 
  -5   4  12      257.67      317.96     26.17 o 
  -4   4  12     4726.55     4659.79     88.45 o 
  -3   4  12       19.46       18.50     19.51 o 
  -2   4  12      502.98      480.66     21.08 o 
  -1   4  12       98.31      193.63     20.50 o 
   0   4  12     2602.12     2509.94     48.48 o 
   1   4  12     3246.27     3469.07     55.17 o 
   2   4  12     5054.67     4978.45     67.91 o 
   3   4  12      974.15      957.51     31.21 o 
   4   4  12     2002.09     1842.10     43.57 o 
   5   4  12       51.09       18.17     21.65 o 
   6   4  12      173.92      129.56     25.76 o 
   7   4  12      682.95      705.22     34.05 o 
   8   4  12     2830.11     2918.46     64.50 o 
   9   4  12     3131.87     3128.01     70.63 o 
  10   4  12      553.57      690.25     38.42 o 
  11   4  12     2764.88     2891.33     67.46 o 
  12   4  12     4458.82     4763.77    113.29 o 
  13   4  12     2430.78     2579.46     68.28 o 
  14   4  12     4279.23     4392.69     89.20 o 
  15   4  12     1763.78     1684.38     52.31 o 
  16   4  12     2797.01     2965.51    110.32 o 
 -16   5  12        2.45        4.18     42.39 o 
 -15   5  12     3874.50     3848.07     95.35 o 
 -14   5  12       17.76      -41.52     41.52 o 
 -13   5  12    10281.82     9976.93    134.87 o 
 -12   5  12      914.99      800.38     40.13 o 
 -11   5  12    13232.37    12758.03    156.43 o 
 -10   5  12     4500.46     4508.66     81.33 o 
  -9   5  12    10346.95    10383.77    131.12 o 
  -8   5  12     3112.15     2989.98     61.38 o 
  -7   5  12     3927.18     4049.83     67.85 o 
  -6   5  12       54.50       35.65     20.10 o 
  -5   5  12     3804.65     3961.55     65.48 o 
  -4   5  12        9.87       68.23     20.52 o 
  -3   5  12    15770.51    15994.19    189.56 o 
  -2   5  12     1627.10     1737.80     41.86 o 
  -1   5  12    19725.22    19316.29    195.16 o 
   0   5  12      178.74      321.20     22.89 o 
   1   5  12    13939.46    13882.81    139.45 o 
   2   5  12      114.05      182.68     24.53 o 
   3   5  12     8265.26     8415.63    101.93 o 
   4   5  12        5.26       23.89     21.47 o 
   5   5  12     6777.12     6741.00     96.94 o 
   6   5  12     5011.34     4734.84     80.08 o 
   7   5  12     4969.60     5217.36     85.62 o 
   8   5  12     6916.46     6500.32    103.60 o 
   9   5  12     8772.14     8332.73    124.17 o 
  10   5  12     3989.58     3988.60     86.01 o 
  11   5  12     4711.63     4881.77    100.71 o 
  12   5  12      489.34      598.14     44.47 o 
  13   5  12     3109.71     3029.36     75.37 o 
  14   5  12     1257.49     1380.71     72.23 o 
  15   5  12     2219.76     2163.70     95.35 o 
  16   5  12      733.47      847.63     70.83 o 
 -16   6  12       44.32       76.15     63.79 o 
 -15   6  12       33.07       87.07     42.29 o 
 -14   6  12      610.79      510.26     41.03 o 
 -13   6  12        1.99        0.37     26.10 o 
 -12   6  12     2153.23     2037.78     51.27 o 
 -11   6  12      933.95     1011.72     37.31 o 
 -10   6  12     6033.03     5976.83     88.52 o 
  -9   6  12       79.73       62.53     25.20 o 
  -8   6  12     4204.42     4066.04     72.30 o 
  -7   6  12      301.22      379.06     27.50 o 
  -6   6  12      629.69      680.98     32.19 o 
  -5   6  12     1020.62     1082.52     37.50 o 
  -4   6  12      583.92      596.15     27.90 o 
  -3   6  12     4644.26     4564.15     68.53 o 
  -2   6  12      144.96      209.65     23.25 o 
  -1   6  12     5355.68     5366.87     75.88 o 
   0   6  12     3063.30     3184.08     59.84 o 
   1   6  12     2279.65     2369.21     63.46 o 
   2   6  12     5304.41     5248.96     75.18 o 
   3   6  12     2915.89     2848.58     57.08 o 
   4   6  12      951.57      949.58     35.83 o 
   5   6  12      210.62      205.75     26.09 o 
   6   6  12      269.69      279.01     32.05 o 
   7   6  12        1.51      -23.48     23.48 o 
   8   6  12       33.52       -2.85     27.52 o 
   9   6  12        1.57       93.96     28.93 o 
  10   6  12     1958.49     1984.26     58.40 o 
  11   6  12      485.18      574.10     41.26 o 
  12   6  12     1976.35     1897.32     57.11 o 
  13   6  12     4806.77     4956.99    123.50 o 
  14   6  12     1798.58     1849.92     91.22 o 
  15   6  12     4739.09     5168.54    160.51 o 
  16   6  12     1240.53     1381.16     84.05 o 
 -15   7  12      279.20      259.83     42.26 o 
 -14   7  12      548.04      423.01     38.28 o 
 -13   7  12      227.18      284.97     34.74 o 
 -12   7  12     4463.73     4226.76     83.75 o 
 -11   7  12       13.09       33.82     32.39 o 
 -10   7  12    11364.48    11175.66    149.86 o 
  -9   7  12      127.21      179.58     27.02 o 
  -8   7  12    10059.86    10073.76    147.85 o 
  -7   7  12      189.87      206.80     27.63 o 
  -6   7  12    10564.21    10597.52    132.19 o 
  -5   7  12      134.40      148.24     25.48 o 
  -4   7  12     5487.12     5447.58     80.98 o 
  -3   7  12      435.92      530.92     29.04 o 
  -2   7  12     8161.10     7907.05    101.87 o 
  -1   7  12       64.44      150.05     24.26 o 
   0   7  12    11753.17    11117.17    129.62 o 
   1   7  12       99.23      195.59     26.29 o 
   2   7  12     9643.79     9144.82    119.08 o 
   3   7  12      896.76      802.47     32.25 o 
   4   7  12     2757.55     2716.63     58.05 o 
   5   7  12      102.86      176.94     27.08 o 
   6   7  12     5394.93     5229.17     86.19 o 
   7   7  12     1009.93     1095.63     47.88 o 
   8   7  12     6317.20     6297.00    103.05 o 
   9   7  12     2336.91     2314.89     61.14 o 
  10   7  12     6655.55     6455.58    104.93 o 
  11   7  12      829.74      841.60     52.61 o 
  12   7  12     2600.42     2303.98     86.55 o 
  13   7  12     1018.79     1019.15     65.84 o 
  14   7  12      705.19      547.95     56.91 o 
  15   7  12      715.20      748.50     59.06 o 
 -15   8  12       85.39       33.69     39.79 o 
 -14   8  12        0.15      -32.77     32.77 o 
 -13   8  12      505.71      422.00     44.52 o 
 -12   8  12      129.08      117.46     46.07 o 
 -11   8  12      129.19      106.64     32.80 o 
 -10   8  12      279.78      223.93     30.21 o 
  -9   8  12     2281.09     2223.11     54.19 o 
  -8   8  12       27.48        9.05     22.16 o 
  -7   8  12     2900.30     2925.26     60.61 o 
  -6   8  12       98.47      116.80     26.51 o 
  -5   8  12     3933.82     3832.04     66.62 o 
  -4   8  12     2808.91     2846.33     57.78 o 
  -3   8  12     1572.60     1633.68     52.51 o 
  -2   8  12     2046.59     2021.09     51.30 o 
  -1   8  12      162.43      230.61     26.43 o 
   0   8  12      427.51      477.55     31.11 o 
   1   8  12      738.02      856.03     36.60 o 
   2   8  12       26.15       73.03     29.08 o 
   3   8  12      303.61      322.26     31.37 o 
   4   8  12      124.45      126.87     28.51 o 
   5   8  12      534.97      544.69     32.15 o 
   6   8  12      387.13      494.54     34.82 o 
   7   8  12      282.01      323.79     31.44 o 
   8   8  12       28.43       43.79     27.25 o 
   9   8  12       52.09       35.43     31.64 o 
  10   8  12      146.47      120.42     39.33 o 
  11   8  12      437.54      294.56     41.60 o 
  12   8  12      606.04      770.17     51.52 o 
  13   8  12      213.81      246.19     43.96 o 
  14   8  12     1308.47     1444.22     90.02 o 
  15   8  12      345.52      344.35     51.07 o 
 -14   9  12      154.03       97.01     37.48 o 
 -13   9  12      771.90      705.38     47.42 o 
 -12   9  12       23.16       49.39     32.23 o 
 -11   9  12     5359.95     5066.90    104.69 o 
 -10   9  12      824.09      938.77     48.90 o 
  -9   9  12    14394.88    14219.97    191.20 o 
  -8   9  12     2459.44     2641.19     79.21 o 
  -7   9  12    13128.56    13379.24    204.95 o 
  -6   9  12      589.65      638.07     50.85 o 
  -5   9  12    11669.43    11526.82    141.53 o 
  -4   9  12      222.30      195.81     26.24 o 
  -3   9  12     1830.51     1867.08     49.79 o 
  -2   9  12      407.30      428.15     30.14 o 
  -1   9  12     1950.57     2004.52     51.82 o 
   0   9  12        0.61       -8.64     22.52 o 
   1   9  12     3195.00     3001.77     66.13 o 
   2   9  12     1349.26     1326.36     45.24 o 
   3   9  12     4440.50     4403.97     82.08 o 
   4   9  12       28.07       88.83     27.17 o 
   5   9  12     9171.01     8682.66    126.21 o 
   6   9  12      127.22      112.91     29.10 o 
   7   9  12    14207.95    13903.85    170.68 o 
   8   9  12      216.85      113.50     35.77 o 
   9   9  12     4655.83     4550.08    100.38 o 
  10   9  12      163.77      120.16     40.56 o 
  11   9  12     2168.31     2033.49     74.82 o 
  12   9  12      571.02      687.32     55.41 o 
  13   9  12      211.58      154.14     46.01 o 
  14   9  12       53.91      141.79     45.77 o 
 -13  10  12       87.54      144.15     38.64 o 
 -12  10  12        8.61       32.19     31.74 o 
 -11  10  12       22.66       35.53     32.64 o 
 -10  10  12       21.15        9.73     29.88 o 
  -9  10  12      151.36      260.65     34.38 o 
  -8  10  12       32.59       45.10     28.47 o 
  -7  10  12     1282.92     1292.75     50.52 o 
  -6  10  12      414.17      481.61     34.98 o 
  -5  10  12      710.22      692.76     34.05 o 
  -4  10  12     2215.08     2241.91     72.87 o 
  -3  10  12     2409.26     2387.28     57.97 o 
  -2  10  12     1494.04     1499.13     48.81 o 
  -1  10  12      615.30      626.55     35.37 o 
   0  10  12      219.59      287.72     29.53 o 
   1  10  12     1663.15     1605.09     50.09 o 
   2  10  12      437.39      403.65     39.72 o 
   3  10  12     2495.64     2517.88     62.83 o 
   4  10  12     1478.37     1296.68     46.84 o 
   5  10  12      184.00      211.14     36.83 o 
   6  10  12     2988.97     3061.09     80.37 o 
   7  10  12      590.32      745.88     55.48 o 
   8  10  12     2222.05     2253.13     87.80 o 
   9  10  12     5029.27     5050.64    130.60 o 
  10  10  12      779.16      860.48     67.22 o 
  11  10  12      355.10      362.74     45.59 o 
  12  10  12        0.13      -23.29     40.50 o 
  13  10  12       14.49       12.34     40.91 o 
 -13  11  12      376.41      495.65     51.35 o 
 -12  11  12     1456.03     1439.98     60.47 o 
 -11  11  12     2061.15     2252.79     71.27 o 
 -10  11  12     1798.02     1946.05     65.70 o 
  -9  11  12      937.93      889.73     47.74 o 
  -8  11  12     6379.63     5987.57    115.14 o 
  -7  11  12     1703.68     1752.70     88.61 o 
  -6  11  12    18250.29    18102.19    309.93 o 
  -5  11  12      879.98      987.81     46.12 o 
  -4  11  12     9099.05     8894.42    126.47 o 
  -3  11  12     1166.58     1207.64     44.88 o 
  -2  11  12     1678.69     1798.54     53.31 o 
  -1  11  12     1996.92     2085.09     56.83 o 
   0  11  12     1027.86     1117.93     43.94 o 
   1  11  12     1423.85     1590.27     54.17 o 
   2  11  12     3570.34     3689.31     83.85 o 
   3  11  12      401.05      398.64     38.79 o 
   4  11  12     7352.97     7412.53    140.73 o 
   5  11  12        6.39      115.95     37.00 o 
   6  11  12    11552.02    11556.50    186.99 o 
   7  11  12      138.27      117.35     40.52 o 
   8  11  12     2757.39     2690.32     86.21 o 
   9  11  12     1556.37     1574.90     69.65 o 
  10  11  12      433.21      527.73     51.81 o 
  11  11  12      715.27      752.45     57.03 o 
  12  11  12      524.83      426.72     50.94 o 
 -11  12  12      168.41      169.21     36.23 o 
 -10  12  12        0.01       31.83     33.43 o 
  -9  12  12       22.92       45.96     30.69 o 
  -8  12  12     1135.19     1211.35     53.48 o 
  -7  12  12      131.78      146.51     36.67 o 
  -6  12  12     3225.82     3263.05    117.84 o 
  -5  12  12      218.50      231.78     56.28 o 
  -4  12  12      270.85      303.03     38.63 o 
  -3  12  12     2530.14     2521.49     77.88 o 
  -2  12  12      227.65      232.72     33.85 o 
  -1  12  12      398.67      405.47     37.22 o 
   0  12  12      303.31      321.41     37.98 o 
   1  12  12      413.86      406.67     45.10 o 
   2  12  12      101.93       97.93     32.20 o 
   3  12  12        7.96       -0.41     29.98 o 
   4  12  12     1042.74      896.27     53.27 o 
   5  12  12     2384.85     2538.82    111.98 o 
   6  12  12      133.90      203.56     55.19 o 
   7  12  12     3486.99     3565.95     97.51 o 
   8  12  12     1612.66     1810.37     73.02 o 
   9  12  12      362.17      490.74     50.38 o 
  10  12  12     1195.71     1269.54     67.56 o 
  11  12  12        0.01       26.84     40.15 o 
 -10  13  12      431.02      417.73     42.12 o 
  -9  13  12       35.61       27.88     31.11 o 
  -8  13  12       10.37       89.80     36.97 o 
  -7  13  12     2068.67     1789.74     68.11 o 
  -6  13  12      357.61      356.19     47.09 o 
  -5  13  12     8155.75     8485.44    156.07 o 
  -4  13  12      549.68      783.60     49.77 o 
  -3  13  12     5644.27     5876.30    133.15 o 
  -2  13  12     6148.37     6136.65    110.67 o 
  -1  13  12     3202.90     3206.76     81.23 o 
   0  13  12     3792.18     3737.79     85.81 o 
   1  13  12     1120.61     1052.70     52.13 o 
   2  13  12      303.45      312.48     40.81 o 
   3  13  12     2436.51     2545.70     84.41 o 
   4  13  12       17.94      -37.17     37.17 o 
   5  13  12     1770.82     1686.67    106.76 o 
   6  13  12       25.55        0.49     43.01 o 
   7  13  12      309.40      194.23     47.47 o 
   8  13  12       61.71       37.07     44.41 o 
   9  13  12      156.04       98.37     42.95 o 
  10  13  12       81.93       14.78     42.31 o 
  -9  14  12       55.32       -7.05     37.15 o 
  -8  14  12      360.77      380.72     41.40 o 
  -7  14  12      601.03      564.63     56.49 o 
  -6  14  12      611.11      671.73     64.27 o 
  -5  14  12       56.64      121.56     37.43 o 
  -4  14  12     3199.81     3391.21     94.83 o 
  -3  14  12      103.20      139.24     38.73 o 
  -2  14  12     1036.38     1225.77     59.77 o 
  -1  14  12       49.04      -31.99     31.99 o 
   0  14  12       26.91       94.95     37.25 o 
   1  14  12      130.21      171.47     43.45 o 
   2  14  12      976.80     1055.34     57.23 o 
   3  14  12      313.13      306.95     44.31 o 
   4  14  12     2350.88     2424.45     81.60 o 
   5  14  12     1112.28     1087.33     61.40 o 
   6  14  12      914.16      950.56     59.54 o 
   7  14  12      435.88      503.69     50.98 o 
   8  14  12      356.07      444.41     60.39 o 
  -7  15  12        6.06       20.60     38.72 o 
  -6  15  12      939.90      997.81     64.13 o 
  -5  15  12       83.65      166.74     43.77 o 
  -4  15  12     2664.22     2757.29     83.12 o 
  -3  15  12     3025.98     3207.51     97.86 o 
  -2  15  12     2144.31     2239.55     83.79 o 
  -1  15  12     4173.06     4245.97    114.73 o 
   0  15  12     1593.93     1764.98     91.47 o 
   1  15  12     4057.80     3646.24     97.79 o 
   2  15  12      770.73      848.30     56.09 o 
   3  15  12     2538.43     2386.88     82.52 o 
   4  15  12     1696.28     1690.90     71.75 o 
   5  15  12       52.22       -9.63     38.81 o 
   6  15  12     1542.22     1537.27     71.46 o 
  -3  16  12     1012.67     1129.38     64.78 o 
  -2  16  12      167.12      121.52     44.18 o 
  -1  16  12       45.30       75.77     43.81 o 
   0  16  12       88.16      123.19     55.94 o 
   1  16  12      394.74      475.40     50.74 o 
   2  16  12        4.80       19.16     43.45 o 
   3  16  12     1129.42     1221.52     65.89 o 
 -16   1  13      215.64      249.19     35.32 o 
 -15   1  13       47.11      149.77     36.89 o 
 -14   1  13      153.33      212.33     40.16 o 
 -13   1  13      676.94      741.84     48.04 o 
 -12   1  13     1553.86     1881.06     65.27 o 
 -11   1  13     5901.31     5757.13    125.46 o 
 -10   1  13     5578.13     5270.94    132.45 o 
  -9   1  13     2889.28     2980.15     73.38 o 
  -8   1  13     7872.92     7844.59    108.49 o 
  -7   1  13     4477.63     4526.69     77.74 o 
  -6   1  13    10770.93    10405.35    123.19 o 
  -5   1  13     8081.00     7927.87    101.97 o 
  -4   1  13     9519.04     9234.30    105.98 o 
  -3   1  13    12659.51    12463.29    132.38 o 
  -2   1  13      758.81      699.20     31.42 o 
  -1   1  13     2886.20     2961.14     50.65 o 
   0   1  13      197.63      207.16     21.79 o 
   1   1  13      764.33      780.18     28.90 o 
   2   1  13      716.07      720.73     28.08 o 
   3   1  13     2273.89     2276.59     49.82 o 
   4   1  13     4711.83     4854.57     78.56 o 
   5   1  13    13943.36    13410.54    145.08 o 
   6   1  13     2684.30     2625.67     56.14 o 
   7   1  13     8806.59     8666.64    109.77 o 
   8   1  13     9440.53     8856.22    116.60 o 
   9   1  13      962.77      947.32     45.99 o 
  10   1  13     2915.46     2621.34     69.91 o 
  11   1  13       51.43       90.55     35.87 o 
  12   1  13      439.82      500.14     42.34 o 
  13   1  13       77.27      208.96     36.08 o 
  14   1  13       67.73      144.94     37.79 o 
  15   1  13      265.43      302.38     40.08 o 
  16   1  13       31.26       -1.62     37.30 o 
 -16   2  13      102.97       97.06     32.44 o 
 -15   2  13      303.59      344.88     38.72 o 
 -14   2  13      309.29      320.46     37.69 o 
 -13   2  13      112.43      134.85     39.03 o 
 -12   2  13     1323.45     1106.94     53.09 o 
 -11   2  13        0.86       17.07     30.68 o 
 -10   2  13      317.41      324.47     38.50 o 
  -9   2  13     2069.27     1900.48     54.40 o 
  -8   2  13       54.96       80.23     26.33 o 
  -7   2  13    12479.01    12162.38    147.68 o 
  -6   2  13      595.87      641.53     42.68 o 
  -5   2  13     8667.07     8331.98    111.42 o 
  -4   2  13      188.15      173.37     26.61 o 
  -3   2  13      226.09      263.95     21.54 o 
  -2   2  13        0.54        5.36     18.19 o 
  -1   2  13     3511.03     3208.74     55.06 o 
   0   2  13     1695.25     1712.37     50.45 o 
   1   2  13     1721.26     1614.39     39.30 o 
   2   2  13     2991.95     2673.06     50.33 o 
   3   2  13     1486.98     1333.11     39.24 o 
   4   2  13     7644.42     7544.91     91.62 o 
   5   2  13      563.72      571.26     30.45 o 
   6   2  13      130.52      141.12     24.89 o 
   7   2  13      201.47      223.09     29.33 o 
   8   2  13      740.76      858.26     38.46 o 
   9   2  13       29.33       92.40     26.78 o 
  10   2  13       36.89       82.90     39.35 o 
  11   2  13     1308.93     1446.52     54.19 o 
  12   2  13      383.44      303.62     38.17 o 
  13   2  13      474.68      557.90     43.97 o 
  14   2  13     2526.34     2518.46     75.77 o 
  15   2  13      792.59      882.79     54.59 o 
  16   2  13     2740.97     2810.37     85.16 o 
 -16   3  13        5.55        7.32     35.41 o 
 -15   3  13     3038.93     3082.88     77.45 o 
 -14   3  13       10.29      -28.55     28.55 o 
 -13   3  13     1575.55     1382.00     63.89 o 
 -12   3  13     2192.16     1926.23     66.55 o 
 -11   3  13       60.31       42.53     33.80 o 
 -10   3  13      904.12      855.53     41.28 o 
  -9   3  13     1656.36     1593.73     50.96 o 
  -8   3  13     1005.80      976.58     41.80 o 
  -7   3  13     2552.01     2645.08     64.06 o 
  -6   3  13     2245.83     2410.01     57.07 o 
  -5   3  13     3909.72     3937.37     71.28 o 
  -4   3  13     5462.94     5116.17     77.57 o 
  -3   3  13     4294.58     3998.82     63.41 o 
  -2   3  13     6380.31     6042.26     78.86 o 
  -1   3  13     7647.89     7359.54     87.25 o 
   0   3  13     5163.52     4927.56     69.43 o 
   1   3  13     8202.41     7512.47     90.41 o 
   2   3  13     6299.58     5872.71     77.70 o 
   3   3  13     1978.16     1751.20     43.46 o 
   4   3  13     1450.87     1445.10     40.10 o 
   5   3  13      998.85      936.70     37.48 o 
   6   3  13      926.82      817.48     36.96 o 
   7   3  13      834.51      703.50     41.50 o 
   8   3  13      287.27      385.29     30.86 o 
   9   3  13     8330.69     7925.70    116.99 o 
  10   3  13       89.11       93.90     29.01 o 
  11   3  13     2313.39     2271.44     63.90 o 
  12   3  13     1353.93     1326.51     52.71 o 
  13   3  13       39.86       91.15     46.87 o 
  14   3  13     3505.31     3314.30     86.41 o 
  15   3  13      103.30      177.27     38.85 o 
  16   3  13      678.22      712.82     47.69 o 
 -16   4  13      825.31      997.81     56.91 o 
 -15   4  13      179.48      127.94     34.81 o 
 -14   4  13      487.67      614.90     42.23 o 
 -13   4  13       97.91      104.53     35.12 o 
 -12   4  13      550.87      610.35     45.45 o 
 -11   4  13        0.16      -22.80     30.71 o 
 -10   4  13      426.00      459.70     35.48 o 
  -9   4  13        0.57      -24.67     24.67 o 
  -8   4  13     4178.03     3987.68     80.28 o 
  -7   4  13     1708.66     1811.98     53.84 o 
  -6   4  13    14640.32    14463.97    177.18 o 
  -5   4  13     3033.11     3205.36     64.82 o 
  -4   4  13     3625.04     3712.01     68.83 o 
  -3   4  13     1648.10     1690.83     50.91 o 
  -2   4  13     1321.67     1287.13     39.07 o 
  -1   4  13     1939.45     2149.18     51.67 o 
   0   4  13     2088.94     2019.58     44.67 o 
   1   4  13     2726.05     2665.70     51.28 o 
   2   4  13      206.39      184.11     22.94 o 
   3   4  13     6802.70     6734.48     85.12 o 
   4   4  13     2516.31     2315.30     54.55 o 
   5   4  13     3683.87     3747.22     75.45 o 
   6   4  13     1481.53     1316.90     45.11 o 
   7   4  13      185.92      162.35     26.93 o 
   8   4  13       20.64       49.50     32.16 o 
   9   4  13      855.87     1046.55     45.74 o 
  10   4  13        5.06       71.93     29.37 o 
  11   4  13      734.40      778.07     45.65 o 
  12   4  13      307.81      267.56     38.00 o 
  13   4  13     4000.94     3921.13     91.22 o 
  14   4  13       10.79      -10.62     36.06 o 
  15   4  13     3756.07     4057.52    105.61 o 
  16   4  13      376.79      549.19    138.60 o 
 -15   5  13       56.30        4.43     35.51 o 
 -14   5  13     7471.58     7369.97    120.71 o 
 -13   5  13      308.98      220.09     34.40 o 
 -12   5  13     1150.18     1022.71     44.60 o 
 -11   5  13        1.95        0.50     29.83 o 
 -10   5  13      991.07      856.82     42.35 o 
  -9   5  13      900.22      912.89     41.83 o 
  -8   5  13     1999.94     2128.90     75.71 o 
  -7   5  13      314.56      373.40     31.70 o 
  -6   5  13       25.63      154.00     24.89 o 
  -5   5  13     2436.16     2612.37     56.47 o 
  -4   5  13     1073.33     1196.84     39.32 o 
  -3   5  13     4798.39     4977.62     80.66 o 
  -2   5  13     3460.86     3269.33     61.70 o 
  -1   5  13     8727.03     8559.83    108.80 o 
   0   5  13     8869.12     8684.26    104.33 o 
   1   5  13     8539.74     8581.52    104.19 o 
   2   5  13     7002.95     6813.33     90.75 o 
   3   5  13     7585.75     7149.21     94.00 o 
   4   5  13     1292.74     1233.36     42.15 o 
   5   5  13       36.54       58.57     25.98 o 
   6   5  13       72.92       73.06     25.33 o 
   7   5  13        1.77      -12.20     25.25 o 
   8   5  13      720.09      684.14     39.43 o 
   9   5  13      233.49      268.75     33.38 o 
  10   5  13     2772.01     2841.70     70.85 o 
  11   5  13       25.59       53.38     32.80 o 
  12   5  13     1002.55     1117.88     51.59 o 
  13   5  13     2047.89     1937.86     64.78 o 
  14   5  13       26.62       58.31     39.26 o 
  15   5  13      723.43      621.52     67.49 o 
 -15   6  13     2138.35     2310.73     84.81 o 
 -14   6  13        0.16      -10.75     37.99 o 
 -13   6  13     2607.78     2596.50     66.53 o 
 -12   6  13       98.92       88.22     28.02 o 
 -11   6  13     5216.05     5105.83     80.25 o 
 -10   6  13      823.84      806.04     44.23 o 
  -9   6  13     5237.92     5338.52     88.33 o 
  -8   6  13     5044.42     4828.32     82.44 o 
  -7   6  13     2543.49     2635.93     71.05 o 
  -6   6  13    10261.26     9868.83    121.69 o 
  -5   6  13     4574.50     4325.21     92.73 o 
  -4   6  13     3560.75     3512.21     71.78 o 
  -3   6  13        2.06       -3.61     23.30 o 
  -2   6  13     1538.97     1589.45     44.56 o 
  -1   6  13      112.76      114.60     23.84 o 
   0   6  13        9.01       23.15     22.38 o 
   1   6  13        1.85       24.31     23.36 o 
   2   6  13       29.84       81.57     24.72 o 
   3   6  13     2291.21     2306.90     54.79 o 
   4   6  13      822.60      849.18     36.71 o 
   5   6  13     1732.77     1624.97     46.32 o 
   6   6  13     3290.17     3094.05     80.04 o 
   7   6  13      720.04      686.03     40.07 o 
   8   6  13     4415.19     4363.19     85.19 o 
   9   6  13       38.05      113.74     32.02 o 
  10   6  13     4734.17     5097.29     95.74 o 
  11   6  13      111.22      208.00     33.23 o 
  12   6  13     5695.55     5875.12    108.49 o 
  13   6  13       13.45       68.87     48.63 o 
  14   6  13     3719.04     3907.79    115.94 o 
  15   6  13      331.10      302.12     60.29 o 
 -15   7  13     4210.58     4309.82    290.29 o 
 -14   7  13      232.31      250.51     40.91 o 
 -13   7  13     4027.05     3991.85     87.38 o 
 -12   7  13       32.77      -12.82     26.22 o 
 -11   7  13     1947.35     2024.43     54.78 o 
 -10   7  13     2414.13     2277.23     57.37 o 
  -9   7  13       35.39       62.69     28.64 o 
  -8   7  13     1061.76     1047.86     43.67 o 
  -7   7  13     1651.60     1590.47     53.26 o 
  -6   7  13      299.48      300.99     32.18 o 
  -5   7  13      943.22     1039.42     42.21 o 
  -4   7  13      286.99      375.47     31.84 o 
  -3   7  13     1064.69     1082.16     37.93 o 
  -2   7  13     2010.01     2052.39     51.09 o 
  -1   7  13      763.97      824.88     37.08 o 
   0   7  13     4446.76     4677.74     80.46 o 
   1   7  13     1376.09     1384.87     44.72 o 
   2   7  13     4717.25     4685.67     81.24 o 
   3   7  13     2515.97     2617.04     61.01 o 
   4   7  13     4050.40     4112.06     76.55 o 
   5   7  13     5253.51     5248.07     88.05 o 
   6   7  13      178.40      199.42     30.00 o 
   7   7  13     3241.04     3164.00     73.08 o 
   8   7  13       41.71       21.94     40.54 o 
   9   7  13     1282.46     1379.19     54.10 o 
  10   7  13      113.11       90.25     36.11 o 
  11   7  13      505.06      539.49     35.83 o 
  12   7  13      458.70      474.21     54.69 o 
  13   7  13      113.38      142.26     49.78 o 
  14   7  13       68.20       -2.00     42.63 o 
 -14   8  13     1989.37     1822.74     91.81 o 
 -13   8  13      111.60      103.70     38.17 o 
 -12   8  13     3828.58     3750.34     93.45 o 
 -11   8  13      337.38      340.30     38.25 o 
 -10   8  13     7071.68     7219.80    123.49 o 
  -9   8  13     1935.01     1769.83     56.25 o 
  -8   8  13     2349.48     2658.95     65.58 o 
  -7   8  13     6113.91     5703.37     96.96 o 
  -6   8  13     3066.15     3346.18     92.82 o 
  -5   8  13     6557.82     6104.96    104.00 o 
  -4   8  13     3275.99     3279.03     74.95 o 
  -3   8  13     1585.89     1700.09     49.37 o 
  -2   8  13     3483.40     3551.76     69.36 o 
  -1   8  13      659.62      527.57     40.05 o 
   0   8  13     2200.57     2130.14     55.28 o 
   1   8  13       14.75       -7.17     26.21 o 
   2   8  13     1638.23     1721.82     52.47 o 
   3   8  13     1897.35     1866.68     55.42 o 
   4   8  13      113.56      166.16     30.07 o 
   5   8  13     9181.28     8687.16    130.59 o 
   6   8  13      285.56      322.13     31.43 o 
   7   8  13     9142.24     9233.44    121.48 o 
   8   8  13        6.29      -19.17     27.30 o 
   9   8  13     6784.64     6798.27    119.78 o 
  10   8  13      898.44     1004.20     53.48 o 
  11   8  13     4810.47     5157.26    111.62 o 
  12   8  13        0.26       21.42     45.21 o 
  13   8  13     3773.23     3948.47    105.81 o 
  14   8  13      207.83      134.00     45.39 o 
 -13   9  13      780.36      839.12     58.70 o 
 -12   9  13     1922.26     1851.17     67.77 o 
 -11   9  13       89.75       77.29     40.15 o 
 -10   9  13      587.54      636.50     52.22 o 
  -9   9  13     1530.91     1474.66     56.73 o 
  -8   9  13        8.76        4.35     31.68 o 
  -7   9  13      466.81      395.04     32.77 o 
  -6   9  13     1108.38     1012.68     45.41 o 
  -5   9  13        9.60        7.83     28.87 o 
  -4   9  13     3913.66     3759.47     75.89 o 
  -3   9  13        6.55       33.17     29.16 o 
  -2   9  13      640.31      694.27     35.86 o 
  -1   9  13      252.49      219.60     28.73 o 
   0   9  13     1180.47     1315.18     64.69 o 
   1   9  13     1644.77     1518.54     60.27 o 
   2   9  13      164.58      184.76     30.05 o 
   3   9  13     3251.83     3309.84     74.14 o 
   4   9  13     4133.39     3730.37    122.43 o 
   5   9  13      615.32      539.59     37.99 o 
   6   9  13     4091.64     4061.44    107.56 o 
   7   9  13      185.51      190.34     32.55 o 
   8   9  13     2673.25     2420.33     64.67 o 
   9   9  13       66.10      136.96     45.11 o 
  10   9  13      159.33      109.89     44.54 o 
  11   9  13       35.37       32.49     39.77 o 
  12   9  13      284.60      277.03     56.11 o 
  13   9  13        8.80       17.31     43.65 o 
 -12  10  13     1083.33     1173.33     62.63 o 
 -11  10  13     2372.78     2505.90     76.28 o 
 -10  10  13     1903.96     1764.98     66.71 o 
  -9  10  13     5508.19     5824.00    144.28 o 
  -8  10  13     1735.04     1705.76     57.17 o 
  -7  10  13     3478.10     3370.40     78.26 o 
  -6  10  13     2488.96     2442.05     68.16 o 
  -5  10  13     3765.58     3760.54     72.98 o 
  -4  10  13     1172.03     1155.64     45.58 o 
  -3  10  13     6632.96     6318.39    151.95 o 
  -2  10  13     3209.24     3358.34     72.81 o 
  -1  10  13     4892.48     4635.29     87.26 o 
   0  10  13     1036.11     1100.48     44.91 o 
   1  10  13      705.44      799.51     40.34 o 
   2  10  13     2995.61     3224.24     72.31 o 
   3  10  13       50.50       18.21     28.30 o 
   4  10  13    10014.51    10210.50    143.71 o 
   5  10  13       17.76       20.52     27.89 o 
   6  10  13    12909.64    12992.41    170.89 o 
   7  10  13       59.58       28.89     37.41 o 
   8  10  13     7838.68     8048.60    151.67 o 
   9  10  13       13.46       56.26     40.60 o 
  10  10  13     3791.15     3704.56    102.49 o 
  11  10  13       51.19       36.39     41.17 o 
  12  10  13     1415.24     1347.10     70.55 o 
 -11  11  13      260.96      322.03     44.62 o 
 -10  11  13       92.27       25.45     34.22 o 
  -9  11  13      398.21      375.43     44.16 o 
  -8  11  13       97.34       52.14     47.98 o 
  -7  11  13       71.41      138.90     40.11 o 
  -6  11  13      183.34      212.41     42.73 o 
  -5  11  13      710.29      682.64     46.37 o 
  -4  11  13      690.79      665.70     40.69 o 
  -3  11  13     1028.07     1179.59     49.41 o 
  -2  11  13        0.73       13.84     26.48 o 
  -1  11  13       19.07       61.21     27.89 o 
   0  11  13       26.70       27.67     26.75 o 
   1  11  13      265.42      433.83     36.13 o 
   2  11  13      340.56      352.01     33.22 o 
   3  11  13      173.56      182.00     35.04 o 
   4  11  13      621.30      619.44     44.37 o 
   5  11  13      431.10      478.38     42.82 o 
   6  11  13        0.74       40.07     39.91 o 
   7  11  13      132.35      177.82     49.87 o 
   8  11  13        5.70       -5.36     45.75 o 
   9  11  13      196.19      283.44     48.47 o 
  10  11  13        2.17      -40.43     40.43 o 
  11  11  13       31.03       -4.73     40.57 o 
 -10  12  13     3175.82     3598.69    151.07 o 
  -9  12  13     1157.22     1076.78     57.94 o 
  -8  12  13     5381.59     5133.40    110.21 o 
  -7  12  13     1066.98     1135.22     58.54 o 
  -6  12  13     4626.20     4626.27    113.45 o 
  -5  12  13      726.81      799.41     53.17 o 
  -4  12  13     4452.92     4553.88    110.03 o 
  -3  12  13     3107.85     3052.22     76.86 o 
  -2  12  13     2515.09     2515.48     72.00 o 
  -1  12  13     2020.65     2104.32     66.55 o 
   0  12  13     1710.20     1636.68     59.35 o 
   1  12  13     4316.41     4196.01    113.30 o 
   2  12  13       98.90       77.63     34.43 o 
   3  12  13     2565.24     2767.25     77.67 o 
   4  12  13      332.27      277.09     42.34 o 
   5  12  13     3897.87     4303.45    107.07 o 
   6  12  13      157.38      173.17     45.58 o 
   7  12  13     7363.74     7998.30    153.66 o 
   8  12  13      331.86      264.31     65.52 o 
   9  12  13     6267.23     6474.98    143.84 o 
  10  12  13      203.28      170.25     50.68 o 
  -9  13  13       16.65       31.58     34.49 o 
  -8  13  13      176.75      169.71     37.13 o 
  -7  13  13        3.07      -35.52     35.52 o 
  -6  13  13      741.12      790.67     53.41 o 
  -5  13  13       71.18       21.91     40.70 o 
  -4  13  13       34.20      116.99     46.24 o 
  -3  13  13      121.02       75.69     37.00 o 
  -2  13  13        7.39      104.45     34.15 o 
  -1  13  13       35.03       90.33     34.03 o 
   0  13  13      150.63      237.71     37.48 o 
   1  13  13       23.61      -30.80     30.80 o 
   2  13  13        4.93       55.58     43.30 o 
   3  13  13      577.85      586.28     50.20 o 
   4  13  13      257.39      230.84     43.22 o 
   5  13  13       30.30       37.67     38.77 o 
   6  13  13       28.00       52.56     40.31 o 
   7  13  13       25.38       70.95     40.66 o 
   8  13  13       12.66       -0.03     47.63 o 
   9  13  13       90.43      117.34     54.64 o 
  -7  14  13     2608.90     2711.16    116.68 o 
  -6  14  13      364.43      373.62     45.62 o 
  -5  14  13     3828.36     4020.18    105.85 o 
  -4  14  13     3823.53     3893.03    104.62 o 
  -3  14  13     1526.07     1453.13     65.20 o 
  -2  14  13     2754.46     2900.84     87.18 o 
  -1  14  13      327.05      424.70     43.76 o 
   0  14  13     5317.34     5256.10    116.50 o 
   1  14  13      865.94      844.12     60.97 o 
   2  14  13     5714.24     5709.16    131.79 o 
   3  14  13     2319.80     2521.21     84.51 o 
   4  14  13     4920.46     4592.78    113.13 o 
   5  14  13     1874.29     1913.49     76.33 o 
   6  14  13     3238.92     3298.23     99.22 o 
   7  14  13      472.65      338.08     68.07 o 
  -4  15  13      202.78      271.00     46.69 o 
  -3  15  13      217.79      207.82     46.33 o 
  -2  15  13       25.27       -1.17     42.91 o 
  -1  15  13       16.98       39.43     48.80 o 
   0  15  13      835.36      972.40     59.55 o 
   1  15  13      158.79      205.53     43.87 o 
   2  15  13      614.17      585.61     53.40 o 
   3  15  13       30.27       46.79     40.35 o 
   4  15  13      106.57      136.93     47.80 o 
 -15   0  14      694.29      682.28     75.37 o 
 -14   0  14     1904.85     2009.65    106.15 o 
 -13   0  14     2636.80     2438.09    115.73 o 
 -12   0  14     1058.63     1247.91     85.32 o 
 -11   0  14       63.44       -0.88     41.58 o 
 -10   0  14     5570.47     5911.90    154.43 o 
  -9   0  14      224.89      212.37     49.26 o 
  -8   0  14      291.03      209.80     48.72 o 
  -7   0  14      967.16     1032.36     75.49 o 
  -6   0  14      154.78      200.00     62.10 o 
  -5   0  14     3590.49     3691.49    103.60 o 
  -4   0  14      250.13      292.99     67.44 o 
  -3   0  14      103.36      220.80     35.03 o 
  -2   0  14      868.12      931.56     47.59 o 
  -1   0  14      972.79      801.32     45.87 o 
   0   0  14      899.73      793.91     45.52 o 
   1   0  14     6073.40     5929.30    106.76 o 
   2   0  14      667.44      532.31     47.84 o 
   3   0  14       47.47       98.99     47.21 o 
   4   0  14     3283.51     3608.26    102.60 o 
   5   0  14     2174.16     2144.68    136.01 o 
   6   0  14     5953.14     6326.49    140.60 o 
   7   0  14     1632.29     1928.93     78.06 o 
   8   0  14     4382.00     4737.19    161.18 o 
   9   0  14      514.02      678.19     64.39 o 
  10   0  14     3355.28     3650.83    150.23 o 
  11   0  14     2685.62     3153.11    118.67 o 
  12   0  14     1099.70     1203.13     92.99 o 
  13   0  14        4.60      -19.27     57.30 o 
  14   0  14      442.26      585.16     81.72 o 
  15   0  14        2.07       17.47     47.15 o 
 -15   1  14     1685.79     1640.14     75.88 o 
 -14   1  14     3443.32     3425.16     96.74 o 
 -13   1  14      211.16      204.05     38.45 o 
 -12   1  14     3851.65     3766.70     93.37 o 
 -11   1  14     1882.59     1809.24     64.60 o 
 -10   1  14     3567.44     3714.29     97.66 o 
  -9   1  14     5579.51     5394.99    101.97 o 
  -8   1  14    10768.88    10677.62    155.59 o 
  -7   1  14    10064.12    10053.63    139.38 o 
  -6   1  14    13975.69    13643.96    162.11 o 
  -5   1  14    14453.20    14120.21    157.31 o 
  -4   1  14    14360.65    14317.27    158.97 o 
  -3   1  14    10054.59    10255.32    117.43 o 
  -2   1  14    13357.68    13180.97    141.44 o 
  -1   1  14     7029.91     7128.36     91.58 o 
   0   1  14    11191.36    11335.64    121.32 o 
   1   1  14     5972.49     5937.09     86.37 o 
   2   1  14     4432.10     4127.52     92.05 o 
   3   1  14     1105.42     1200.71     46.02 o 
   4   1  14     2555.51     2289.96     63.03 o 
   5   1  14     1877.87     1822.67     59.88 o 
   6   1  14      195.85      237.78     31.39 o 
   7   1  14      170.42      131.06     31.65 o 
   8   1  14      515.83      518.61     41.32 o 
   9   1  14     3440.69     3561.17     78.74 o 
  10   1  14     8801.88     8322.72    128.87 o 
  11   1  14     8676.45     9291.45    148.73 o 
  12   1  14     4661.96     4823.21    130.15 o 
  13   1  14     5006.34     4992.62    114.29 o 
  14   1  14     2997.90     2936.80     88.48 o 
  15   1  14     1633.20     1719.60     71.67 o 
 -15   2  14     2391.33     2515.51     79.39 o 
 -14   2  14     1142.93     1246.77     59.14 o 
 -13   2  14     1937.07     1996.80     70.23 o 
 -12   2  14      697.26      801.33     49.77 o 
 -11   2  14     3760.27     3926.52     93.23 o 
 -10   2  14      485.13      479.15     43.42 o 
  -9   2  14     3411.42     3508.01     81.29 o 
  -8   2  14      435.10      524.50     38.40 o 
  -7   2  14       90.81      109.32     27.86 o 
  -6   2  14      648.28      761.59     37.22 o 
  -5   2  14      852.41      820.79     38.78 o 
  -4   2  14     1328.27     1596.72     56.41 o 
  -3   2  14      311.52      252.31     40.71 o 
  -2   2  14      230.60      447.08     31.11 o 
  -1   2  14      430.36      480.98     26.58 o 
   0   2  14     1755.66     1722.04     43.02 o 
   1   2  14     1880.39     1842.65     47.96 o 
   2   2  14     1954.97     1840.77     56.17 o 
   3   2  14       36.77       47.59     29.27 o 
   4   2  14      508.05      589.49     39.98 o 
   5   2  14     2674.51     2732.83     60.63 o
[truncated: 68,302 more chars]
